# Supplementary material for: Small RNA F6 Provides Mycobacterium smegmatis Entry into Dormancy
Source: Int J Mol Sci. 2021 Oct 26;22(21):11536. doi: 10.3390/ijms222111536 (PMC8583896; doi:10.3390/ijms222111536)
Supplement: Supplementary file 1 [file ijms-22-11536-s001.zip]

Archive with 4 entries (4 files):
- Supplementary Figure S1.tif
- Supplementary Figure S2.pdf
- Supplementary Table S1.xlsx
- Supplementary Table S2.pdf
