# Supplementary material for: Small RNA F6 Provides Mycobacterium smegmatis Entry into Dormancy
Source: Int J Mol Sci. 2021 Oct 26;22(21):11536. doi: 10.3390/ijms222111536 (PMC8583896; doi:10.3390/ijms222111536)
Supplement: Supplementary file 1 [file ijms-22-11536-s001.zip › Supplementary Table S1.xlsx]

## Sheet: DE
Locus	Type	Name	Product	logFC	PValue	FDR
MSMEG_0001	CDS	dnaN	DNA polymerase III	-0.544519	0.354163	1
MSMEG_0002	CDS	MSMEG_0002	6-phosphogluconate dehydrogenase	-0.372852	0.481078	1
MSMEG_0003	CDS	MSMEG_0003	DNA replication and repair protein RecF	-0.421294	0.418544	1
MSMEG_0004	CDS	MSMEG_0004	hypothetical protein	-0.334202	0.523166	1
MSMEG_0005	CDS	gyrB	DNA gyrase	-0.13366	0.804862	1
MSMEG_0006	CDS	gyrA	DNA gyrase	0.0833089	0.877243	1
MSMEG_0007	CDS	MSMEG_0007	conserved hypothetical protein	0.0690541	0.895541	1
MSMEG_0009	CDS	MSMEG_0009	hypothetical protein	-1.62725	0.0216367	1
MSMEG_0011	CDS	MSMEG_0011	FAD-binding 9	-0.791261	0.239374	1
MSMEG_0012	CDS	MSMEG_0012	ferric enterobactin transport system permease protein FepD	-0.451263	0.479313	1
MSMEG_0013	CDS	MSMEG_0013		-0.0177269	1	1
MSMEG_0015	CDS	MSMEG_0015	ferric enterobactin transport ATP-binding protein FepC	-0.06593	0.920894	1
MSMEG_0014	CDS	MSMEG_0014	Formyl transferase	0.421589	0.469442	1
MSMEG_0016	CDS	MSMEG_0016	conserved domain protein	-0.91564	0.272388	1
MSMEG_0017	CDS	MSMEG_0017	ABC transporter	0.0498064	1	1
MSMEG_0018	CDS	MSMEG_0018	ABC transporter	0.261331	0.698126	1
MSMEG_0019	CDS	MSMEG_0019	amino acid adenylation	0.237567	0.64118	1
MSMEG_0020	CDS	MSMEG_0020	Periplasmic binding protein	0.585931	0.255654	1
MSMEG_0021	CDS	panD	aspartate 1-decarboxylase	0.215625	0.701232	1
MSMEG_0022	CDS	MSMEG_0022	L-ornithine 5-monooxygenase	0.107207	0.830252	1
MSMEG_0023	CDS	MSMEG_0023	conserved hypothetical protein	-0.0824201	0.881133	1
MSMEG_0024	CDS	MSMEG_0024	peptidyl-prolyl cis-trans isomerase B	0.03656	0.945322	1
MSMEG_0025	CDS	MSMEG_0025	conserved hypothetical protein	-0.0930182	0.865582	1
MSMEG_0026	CDS	MSMEG_0026	putative membrane protein	-0.251458	0.638379	1
MSMEG_0027	CDS	MSMEG_0027	conserved hypothetical protein	-0.461714	0.38528	1
MSMEG_0029	CDS	MSMEG_0029	anthranilate synthase component 2	-0.0237724	0.967473	1
MSMEG_0028	CDS	MSMEG_0028	serine-threonine protein kinase	-0.0146645	0.978398	1
MSMEG_0030	CDS	pknA	serine/threonine protein kinase PknA	0.0622763	0.906614	1
MSMEG_0031	CDS	MSMEG_0031	Penicillin binding protein transpeptidase domain protein	-0.216272	0.681814	1
MSMEG_0032	CDS	MSMEG_0032	cell cycle protein	-0.386875	0.465677	1
MSMEG_0033	CDS	MSMEG_0033	protein phosphatase 2C	-0.203721	0.700655	1
MSMEG_0034	CDS	MSMEG_0034	FHA domain protein	-0.33696	0.516583	1
MSMEG_0035	CDS	MSMEG_0035	FHA domain protein	0.19439	0.727991	1
MSMEG_0036	CDS	MSMEG_0036	hypothetical protein	0	1	1
MSMEG_0038	CDS	MSMEG_0038		-0.59358	0.338566	1
MSMEG_0039	CDS	MSMEG_0039	small membrane hydrophobic protein	-0.585008	1	1
MSMEG_0040	CDS	MSMEG_0040	conserved hypothetical protein	0.0780897	1	1
MSMEG_0041	CDS	MSMEG_0041	conserved hypothetical protein	-1.02182	0.178144	1
MSMEG_0042	CDS	MSMEG_0042	TetR-family protein transcriptional regulator	-0.212305	0.733045	1
MSMEG_0043	CDS	MSMEG_0043	extradiol ring-cleavage dioxygenase	-0.686319	0.243339	1
MSMEG_0044	CDS	MSMEG_0044	hypothetical protein	-0.750842	0.217274	1
MSMEG_0045	CDS	MSMEG_0045	hypothetical protein	-0.0590779	0.912441	1
MSMEG_0046	CDS	MSMEG_0046	conserved hypothetical protein	-0.252208	0.638056	1
MSMEG_0047	CDS	MSMEG_0047	hypothetical protein	0.00190459	1	1
MSMEG_0048	CDS	MSMEG_0048	pyridoxamine 5'-phosphate oxidase family protein	0.103303	0.834151	1
MSMEG_0049	CDS	MSMEG_0049	pirin domain protein	0.271071	0.585969	1
MSMEG_0050	CDS	MSMEG_0050	conserved hypothetical protein	0.0308941	0.95443	1
MSMEG_0051	CDS	MSMEG_0051	transcription factor WhiB family protein	-0.410564	0.457095	1
MSMEG_0052	CDS	MSMEG_0052	conserved hypothetical protein	-0.582353	0.309766	1
MSMEG_0054	CDS	MSMEG_0054	ISMsm2	0.0385614	0.947461	1
MSMEG_0053	CDS	MSMEG_0053	conserved hypothetical protein	0.127464	0.804153	1
MSMEG_0055	CDS	MSMEG_0055	hypothetical protein	0.31413	0.552094	1
MSMEG_0056	CDS	MSMEG_0056	hypothetical protein	0.223179	0.657664	1
MSMEG_0057	CDS	espG1	ESX-1 secretion-associated protein espG1	0.453208	0.381146	1
MSMEG_0058	CDS	MSMEG_0058	conserved hypothetical protein	0.536399	0.282348	1
MSMEG_0059	CDS	eccA1	ATPase	0.37222	0.499423	1
MSMEG_0060	CDS	eccB1	ESX conserved component eccB1. Possible membrane protein	0.359526	0.508173	1
MSMEG_0061	CDS	eccC1a	FtsK/SpoIIIE family protein. ESX conserved component eccCa1. Possible transmembrane protein	0.506818	0.375585	1
MSMEG_0062	CDS	eccC1b	FtsK/SpoIIIE family protein. ESX conserved component eccCb1	0.487707	0.382102	1
MSMEG_0063	CDS	MSMEG_0063	PE family protein	0.512911	0.406716	1
MSMEG_0064	CDS	MSMEG_0064	ppe family protein	0.345609	0.524589	1
MSMEG_0065	CDS	MSMEG_0065	conserved hypothetical protein	0.77727	0.250679	1
MSMEG_0066	CDS	MSMEG_0066	early secretory antigenic target	0.684252	0.300932	1
MSMEG_0067	CDS	MSMEG_0067	conserved hypothetical protein	0.587987	0.366886	1
MSMEG_0068	CDS	eccD1	ESX conserved component eccD1. Probable transmembrane protein	0.402996	0.4938	1
MSMEG_0069	CDS	MSMEG_0069	translation initiation factor IF-2 protein	-0.466672	0.407346	1
MSMEG_0070	CDS	MSMEG_0070	hypothetical protein	0.108262	0.829843	1
MSMEG_0071	CDS	MSMEG_0071	conserved hypothetical protein	0.230725	0.670179	1
MSMEG_0072	CDS	MSMEG_0072		0.173172	0.861897	1
MSMEG_0074	CDS	MSMEG_0074	IS1549	-0.721321	0.198243	1
MSMEG_0073	CDS	MSMEG_0073		-0.0109257	0.990891	1
MSMEG_0075	CDS	MSMEG_0075	conserved hypothetical protein	0.349844	0.497815	1
MSMEG_0076	CDS	MSMEG_0076	antigen MTB48	0.154173	0.767191	1
MSMEG_0077	CDS	MSMEG_0077	hypothetical protein	0.121482	0.816957	1
MSMEG_0078	CDS	MSMEG_0078	hypothetical protein	-0.164525	0.750281	1
MSMEG_0079	CDS	MSMEG_0079	hypothetical protein	-0.235237	0.687859	1
MSMEG_0080	CDS	MSMEG_0080	conserved hypothetical protein	-0.0992229	0.858003	1
MSMEG_0081	CDS	MSMEG_0081	conserved hypothetical protein	-0.0844864	0.868901	1
MSMEG_0082	CDS	eccE1	ESX conserved component eccE1. Possible membrane protein	-0.0300223	0.95414	1
MSMEG_0083	CDS	mycP1	membrane-anchored mycosin mycp1	-0.0489778	0.925195	1
MSMEG_0084	CDS	MSMEG_0084	phosphocarrier protein hpr	0.392836	0.45444	1
MSMEG_0085	CDS	MSMEG_0085	PTS system	0.0538576	0.925658	1
MSMEG_0086	CDS	MSMEG_0086	1-phosphofructokinase	-0.062919	0.911178	1
MSMEG_0087	CDS	MSMEG_0087	glucitol operon repressor	-0.636202	0.247424	1
MSMEG_0088	CDS	ptsI	phosphoenolpyruvate-protein phosphotransferase	0.534819	0.329966	1
MSMEG_0089	CDS	MSMEG_0089	chromosome condensation protein	0.393668	0.468558	1
MSMEG_0090	CDS	MSMEG_0090	conserved hypothetical protein	0.176457	0.731494	1
MSMEG_0091	CDS	MSMEG_0091	putative transcriptional regulator	-0.0729696	0.884683	1
MSMEG_0092	CDS	MSMEG_0092	probable transcriptional regulatory protein	0.455768	0.480895	1
MSMEG_0093	CDS	MSMEG_0093	methyltransferase	-0.250178	0.655174	1
MSMEG_0095	CDS	MSMEG_0095	methyltransferase	-0.403229	0.500096	1
MSMEG_0094	CDS	MSMEG_0094	hypothetical protein	-4.09609	0.0518319	1
MSMEG_0096	CDS	MSMEG_0096	peroxisomal hydratase-dehydrogenase-epimerase	0.170978	0.741876	1
MSMEG_0097	CDS	MSMEG_0097	oxidoreductase	0.050255	0.924121	1
MSMEG_0098	CDS	MSMEG_0098	methyltransferase	0.116861	0.825635	1
MSMEG_0099	CDS	MSMEG_0099	conserved hypothetical protein	0.289665	0.560573	1
MSMEG_0101	CDS	MSMEG_0101	conserved hypothetical protein	0.355158	0.476034	1
MSMEG_0100	CDS	MSMEG_0100	phosphotyrosine protein phosphatase ptpb	-0.0625307	0.908437	1
MSMEG_0102	CDS	MSMEG_0102	putative acyl-CoA dehydrogenase	-0.0264835	0.960762	1
MSMEG_0103	CDS	MSMEG_0103	major facilitator family protein transporter	-0.939632	0.19008	1
MSMEG_0104	CDS	MSMEG_0104	transcriptional regulator	-0.990883	0.146521	1
MSMEG_0105	CDS	MSMEG_0105	DNA-binding response regulator	0.210984	0.713452	1
MSMEG_0106	CDS	MSMEG_0106	sensory histidine kinase	0.418705	0.460189	1
MSMEG_0107	CDS	MSMEG_0107	cell envelope-related function transcriptional attenuator common domain	-0.537206	0.346573	1
MSMEG_0108	CDS	MSMEG_0108	acyl-CoA dehydrogenase	0.326466	0.521327	1
MSMEG_0109	CDS	pntB	NAD(P) transhydrogenase	0.152548	0.769437	1
MSMEG_0110	CDS	pntA	NAD(P) transhydrogenase	-0.0405127	0.938164	1
MSMEG_0111	CDS	MSMEG_0111	putative magnesium transport protein	-0.692536	0.222272	1
MSMEG_0112	CDS	MSMEG_0112	hypothetical protein	-2.55828	0.518183	1
MSMEG_0113	CDS	MSMEG_0113	taurine transport system permease protein TauC	-1.23396	0.167427	1
MSMEG_0114	CDS	MSMEG_0114	extracellular solute-binding protein	-0.5131	0.525045	1
MSMEG_0116	CDS	MSMEG_0116	taurine import ATP-binding protein TauB	-0.761769	0.408632	1
MSMEG_0115	CDS	dehII	haloacid dehalogenase	0.144143	0.825269	1
MSMEG_0117	CDS	MSMEG_0117	hydrolase	-0.294953	0.642254	1
MSMEG_0118	CDS	MSMEG_0118	conserved hypothetical protein	-0.224186	0.768322	1
MSMEG_0119	CDS	MSMEG_0119	conserved hypothetical protein	-0.549406	0.330052	1
MSMEG_0120	CDS	MSMEG_0120	probable transcriptional regulatory protein	-1.49827	0.0421452	1
MSMEG_0121	CDS	MSMEG_0121	rhamnolipids biosynthesis 3-oxoacyl-[acyl-carrier-protein] reductase	-1.57849	0.030073	1
MSMEG_0122	CDS	MSMEG_0122	putative periplasmic solute-binding protein	-1.80795	0.0156781	1
MSMEG_0123	CDS	MSMEG_0123	hypothetical protein	0.263428	0.719724	1
MSMEG_0125	CDS	MSMEG_0125	integral membrane protein	-0.310868	0.889384	1
MSMEG_0124	CDS	MSMEG_0124	transcriptional regulator	-0.122817	0.820586	1
MSMEG_0126	CDS	MSMEG_0126	mandelate racemase/muconate lactonizing enzyme	0.299436	0.64563	1
MSMEG_0127	CDS	MSMEG_0127	oxidoreductase	0.318447	0.66329	1
MSMEG_0128	CDS	MSMEG_0128	thioesterase superfamily protein	-0.212503	0.746435	1
MSMEG_0129	CDS	MSMEG_0129	cyclase/dehydrase family protein	-0.250506	0.64371	1
MSMEG_0130	CDS	MSMEG_0130	transcriptional regulator	0.82488	0.237741	1
MSMEG_0131	CDS	MSMEG_0131	AMP-binding enzyme	0.670852	0.367654	1
MSMEG_0132	CDS	MSMEG_0132	conserved hypothetical protein	0.000916383	1	1
MSMEG_0133	CDS	MSMEG_0133	ABC-transporter integral membrane protein	0.281454	0.615404	1
MSMEG_0134	CDS	MSMEG_0134	virulence factor Mce family protein	0.252034	0.649702	1
MSMEG_0135	CDS	MSMEG_0135	virulence factor Mce family protein	0.349724	0.537348	1
MSMEG_0136	CDS	MSMEG_0136	virulence factor Mce family protein	0.333424	0.579803	1
MSMEG_0137	CDS	MSMEG_0137	virulence factor mce family protein	0.486643	0.411503	1
MSMEG_0138	CDS	MSMEG_0138	virulence factor Mce family protein	0.508646	0.409568	1
MSMEG_0139	CDS	MSMEG_0139	mce-family protein mce1f	0.410094	0.509675	1
MSMEG_0140	CDS	MSMEG_0140	probable conserved mce associated membrane protein	0.312117	0.567261	1
MSMEG_0141	CDS	MSMEG_0141	probable conserved mce associated transmembrane protein	0.281996	0.580214	1
MSMEG_0142	CDS	MSMEG_0142	conserved hypothetical protein	-0.0709322	0.891694	1
MSMEG_0143	CDS	MSMEG_0143	probable conserved mce associated membrane protein	0.151831	0.765642	1
MSMEG_0145	CDS	MSMEG_0145	conserved hypothetical protein	0.00835259	1	1
MSMEG_0144	CDS	MSMEG_0144	HNH endonuclease	-1.35959	0.0339923	1
MSMEG_0146	CDS	MSMEG_0146	mosc domain protein	-0.1178	0.817696	1
MSMEG_0147	CDS	MSMEG_0147	C-5 sterol desaturase	1.3146	0.0154209	1
MSMEG_0148	CDS	MSMEG_0148	transcriptional regulator	2.06735	0.00955142	1
MSMEG_0149	CDS	MSMEG_0149	ThiC family protein	4.77414	3.32177e-06	0.00410211
MSMEG_0150	CDS	MSMEG_0150	NAD(P) transhydrogenase beta subunit	4.86765	1.50793e-05	0.0103806
MSMEG_0151	CDS	MSMEG_0151	PntAB protein	5.30264	1.23796e-06	0.00410211
MSMEG_0152	CDS	MSMEG_0152	Alanine dehydrogenase/pyridine nucleotide transhydrogenase	4.60779	3.72433e-05	0.0233076
MSMEG_0153	CDS	panE	2-dehydropantoate 2-reductase	4.02997	4.52669e-05	0.0240298
MSMEG_0154	CDS	pyk	pyruvate kinase	4.07799	4.53789e-05	0.0240298
MSMEG_0155	CDS	MSMEG_0155	transcriptional regulator	3.16846	0.000122853	0.0528574
MSMEG_0156	CDS	MSMEG_0156	transcriptional regulator	3.85684	5.88899e-05	0.0282469
MSMEG_0157	CDS	MSMEG_0157	oxalyl-CoA decarboxylase	5.75657	2.19525e-06	0.00410211
MSMEG_0158	CDS	MSMEG_0158	formyl-coenzyme A transferase	5.50768	2.71634e-06	0.00410211
MSMEG_0159	CDS	MSMEG_0159	formate dehydrogenase	4.89522	5.12196e-06	0.00458491
MSMEG_0160	CDS	MSMEG_0160	formate dehydrogenase	5.26752	1.20279e-05	0.00919999
MSMEG_0161	CDS	MSMEG_0161	formate dehydrogenase	5.15464	5.3282e-06	0.00458491
MSMEG_0162	CDS	MSMEG_0162	NAD-dependent formate dehydrogenase delta subunit	4.92103	3.57535e-06	0.00410211
MSMEG_0163	CDS	MSMEG_0163	conserved hypothetical protein	2.93488	0.00148531	0.349681
MSMEG_0164	CDS	MSMEG_0164	transmembrane transport protein	2.82657	0.0160828	1
MSMEG_0165	CDS	fdhD	formate dehydrogenase family protein accessory protein FdhD	1.33973	0.0410146	1
MSMEG_0166	CDS	MSMEG_0166	GntR-family protein transcriptional regulator	0.600055	0.256095	1
MSMEG_0167	CDS	MSMEG_0167	transmembrane transport protein	3.5963	0.00136117	0.334653
MSMEG_0168	CDS	MSMEG_0168	formyl-coenzyme A transferase	4.27263	6.1549e-05	0.0282469
MSMEG_0169	CDS	MSMEG_0169	hypothetical protein	1.19367	0.317356	1
MSMEG_0170	CDS	MSMEG_0170	transmembrane transport protein	3.00343	0.00167661	0.349752
MSMEG_0171	CDS	MSMEG_0171	histone deacetylase superfamily protein	3.48143	0.000186776	0.0756334
MSMEG_0172	CDS	MSMEG_0172	probable conserved transmembrane protein	-2.45356	0.00971816	1
MSMEG_0173	CDS	MSMEG_0173	hypothetical protein	-2.14024	0.00418275	0.719851
MSMEG_0174	CDS	MSMEG_0174	putative inner membrane protein	-1.51602	0.0720017	1
MSMEG_0175	CDS	MSMEG_0175	FAD dependent oxidoreductase	-0.934833	0.20972	1
MSMEG_0176	CDS	MSMEG_0176	glutamine ABC transporter periplasmic-binding protein	-0.0520475	1	1
MSMEG_0177	CDS	MSMEG_0177	ABC polar amino acid family protein transporter	-0.711949	0.500522	1
MSMEG_0178	CDS	MSMEG_0178	ATP-binding protein	-0.843331	0.422707	1
MSMEG_0179	CDS	MSMEG_0179	transcriptional regulator	-0.947016	0.17473	1
MSMEG_0180	CDS	MSMEG_0180	putative HTH-type transcriptional regulator	-0.766477	0.240693	1
MSMEG_0181	CDS	MSMEG_0181	alpha-ketoglutarate-dependent taurine dioxygenase	-0.0898885	0.894731	1
MSMEG_0182	CDS	MSMEG_0182	epoxide hydrolase 1	0.397354	0.471928	1
MSMEG_0184	CDS	MSMEG_0184	transferase	0.519165	0.354654	1
MSMEG_0183	CDS	MSMEG_0183	conserved hypothetical protein	0.133784	0.883259	1
MSMEG_0185	CDS	MSMEG_0185	MmpL6 protein	-0.527312	0.398603	1
MSMEG_0186	CDS	MSMEG_0186	MmpS2 protein	-0.754203	0.396748	1
MSMEG_0188	CDS	MSMEG_0188	MarR-family protein transcriptional regulator	-0.450806	0.365293	1
MSMEG_0187	CDS	MSMEG_0187	acetyltransferase	-0.329591	0.560673	1
MSMEG_0189	CDS	MSMEG_0189	conserved hypothetical protein	-0.0369627	1	1
MSMEG_0190	CDS	MSMEG_0190	integral membrane transport protein	-0.397002	0.604868	1
MSMEG_0191	CDS	MSMEG_0191	BadF/BadG/BcrA/BcrD ATPase family protein	-0.799458	0.332994	1
MSMEG_0192	CDS	MSMEG_0192	transcriptional regulator	0.164354	0.787808	1
MSMEG_0193	CDS	MSMEG_0193	putative glucokinase regulator	0.195795	0.738588	1
MSMEG_0194	CDS	MSMEG_0194	serine esterase	-0.499383	0.352837	1
MSMEG_0195	CDS	MSMEG_0195	steroid monooxygenase	-0.30443	0.586478	1
MSMEG_0196	CDS	MSMEG_0196	putative dehydrogenase	-0.467134	0.389073	1
MSMEG_0197	CDS	MSMEG_0197	nudix hydrolase	-0.177202	0.929853	1
MSMEG_0198	CDS	MSMEG_0198	acyl-CoA dehydrogenase	-0.0384399	1	1
MSMEG_0199	CDS	MSMEG_0199		-0.156897	0.86027	1
MSMEG_0200	CDS	MSMEG_0200	hypothetical protein	0.0663481	0.926127	1
MSMEG_0201	CDS	MSMEG_0201	hypothetical protein	-0.304116	0.744848	1
MSMEG_0202	CDS	MSMEG_0202	IS1096	-0.0991058	0.850332	1
MSMEG_0203	CDS	MSMEG_0203	IS1096	-0.480919	0.401997	1
MSMEG_0204	CDS	MSMEG_0204	hypothetical protein	0.954523	0.194791	1
MSMEG_0205	CDS	MSMEG_0205	tetracenomycin polyketide synthesis hydroxylase TcmH	0.657368	0.548901	1
MSMEG_0207	CDS	MSMEG_0207	MarR-family protein transcriptional regulator	-0.0910675	0.926752	1
MSMEG_0206	CDS	MSMEG_0206	acyltransferase 3	-0.625032	0.222104	1
MSMEG_0208	CDS	MSMEG_0208	ribonuclease	-0.162603	0.759743	1
MSMEG_0209	CDS	MSMEG_0209	ribonuclease inhibitor	-0.12742	0.819979	1
MSMEG_0210	CDS	MSMEG_0210	LprO protein	0.224439	0.656997	1
MSMEG_0211	CDS	MSMEG_0211	ABC transporter	0.333171	0.553093	1
MSMEG_0212	CDS	MSMEG_0212	lyase	0.426156	0.461272	1
MSMEG_0213	CDS	MSMEG_0213	transcriptional regulator	0.080227	0.878443	1
MSMEG_0214	CDS	MSMEG_0214	L-sorbosone dehydrogenase	0.0918582	0.85671	1
MSMEG_0215	CDS	MSMEG_0215	YhhW family protein	-0.0747224	0.888835	1
MSMEG_0216	CDS	MSMEG_0216	3-hydroxyacyl-CoA dehydrogenase	-1.07586	0.10532	1
MSMEG_0217	CDS	MSMEG_0217	alcohol dehydrogenase B	0.1695	0.767176	1
MSMEG_0218	CDS	MSMEG_0218	3-demethylubiquinone-9 3-methyltransferase	0.435943	0.484389	1
MSMEG_0219	CDS	MSMEG_0219	RNA polymerase sigma-70 factor	0.491697	0.477081	1
MSMEG_0220	CDS	MSMEG_0220	monoglyceride lipase	0.0808534	0.873811	1
MSMEG_0221	CDS	MSMEG_0221	secreted protein	-0.0228544	0.965164	1
MSMEG_0222	CDS	MSMEG_0222	conserved hypothetical protein	0.0718704	0.884858	1
MSMEG_0223	CDS	MSMEG_0223	conserved hypothetical protein	-0.143247	0.793796	1
MSMEG_0224	CDS	MSMEG_0224	O-methyltransferase MdmC	0.161956	0.746894	1
MSMEG_0225	CDS	MSMEG_0225	MmpL4 protein	-1.16887	0.102656	1
MSMEG_0226	CDS	MSMEG_0226	MmpS5 protein	-1.0708	0.0913645	1
MSMEG_0227	CDS	MSMEG_0227	transcriptional regulator	-0.304551	0.665333	1
MSMEG_0228	CDS	MSMEG_0228	adenylate and Guanylate cyclase catalytic domain protein	-0.357318	0.490131	1
MSMEG_0229	CDS	ilvD	dihydroxy-acid dehydratase	-0.125541	0.812659	1
MSMEG_0230	CDS	MSMEG_0230	conserved hypothetical protein	-0.234961	0.704439	1
MSMEG_0231	CDS	MSMEG_0231	conserved hypothetical protein	0.117302	0.822783	1
MSMEG_0232	CDS	MSMEG_0232	sugar transporter family protein	-0.495898	0.315992	1
MSMEG_0233	CDS	MSMEG_0233	lipoprotein Lpps	0.0248925	0.963341	1
MSMEG_0234	CDS	MSMEG_0234	metallopeptidase	0.305469	0.603099	1
MSMEG_0235	CDS	MSMEG_0235	probable conserved membrane protein	-0.777896	0.177591	1
MSMEG_0236	CDS	MSMEG_0236	putative conserved transmembrane protein	-0.26302	0.607562	1
MSMEG_0237	CDS	MSMEG_0237	ISMsm3	-1.17641	0.0753362	1
MSMEG_0238	CDS	MSMEG_0238	O-acetylhomoserine/O-acetylserine sulfhydrylase	0.489049	0.359891	1
MSMEG_0239	CDS	MSMEG_0239	O-acetylhomoserine/O-acetylserine sulfhydrylase	0.136173	0.803573	1
MSMEG_0240	CDS	MSMEG_0240	conserved hypothetical protein	-0.0985961	0.848874	1
MSMEG_0241	CDS	MSMEG_0241	MmpL11 protein	-0.404848	0.458911	1
MSMEG_0242	CDS	MSMEG_0242	conserved hypothetical protein	-0.144715	0.789668	1
MSMEG_0243	CDS	MSMEG_0243	conserved hypothetical protein	0.246058	0.697865	1
MSMEG_0244	CDS	MSMEG_0244	two component response transcriptional regulatory protein prra	0.264956	0.671303	1
MSMEG_0246	CDS	MSMEG_0246	sensor-type histidine kinase PrrB	0.207459	0.702333	1
MSMEG_0245	CDS	MSMEG_0245	probable conserved transmembrane protein	0.378457	0.458753	1
MSMEG_0247	CDS	MSMEG_0247	secreted peptidase	0.391115	0.464436	1
MSMEG_0248	CDS	MSMEG_0248	conserved hypothetical protein	0.231096	0.651694	1
MSMEG_0249	CDS	MSMEG_0249	integral membrane protein	-0.267108	0.603762	1
MSMEG_0250	CDS	MSMEG_0250	membrane protein	0.0503142	0.924932	1
MSMEG_0251	CDS	MSMEG_0251	conserved hypothetical protein	-0.218206	0.671472	1
MSMEG_0252	CDS	trmB	tRNA (guanine-N(7)-)-methyltransferase	0.148463	0.775702	1
MSMEG_0253	CDS	MSMEG_0253	conserved hypothetical protein	-0.160891	0.761316	1
MSMEG_0254	CDS	MSMEG_0254	conserved hypothetical protein	-0.02867	0.964044	1
MSMEG_0255	CDS	MSMEG_0255	phosphoenolpyruvate carboxykinase	0.377863	0.567091	1
MSMEG_0256	CDS	MSMEG_0256	conserved hypothetical protein	0.337164	0.521339	1
MSMEG_0257	CDS	MSMEG_0257	acyl-CoA synthase	0.377627	0.637193	1
MSMEG_0259	CDS	MSMEG_0259	enoyl-CoA hydratase/isomerase	0.323157	0.634714	1
MSMEG_0258	CDS	MSMEG_0258	oxidoreductase	0.442902	0.573391	1
MSMEG_0260	CDS	MSMEG_0260	DNA-binding protein	0.321579	0.575318	1
MSMEG_0261	CDS	MSMEG_0261	p40 protein	-0.431249	0.432291	1
MSMEG_0262	CDS	MSMEG_0262	conserved hypothetical protein	-0.760176	0.249023	1
MSMEG_0263	CDS	MSMEG_0263	amidohydrolase 3	-0.612283	0.326388	1
MSMEG_0264	CDS	MSMEG_0264	transmembrane transport protein	-0.907146	0.145791	1
MSMEG_0266	CDS	MSMEG_0266	arginine decarboxylase	0.426877	0.504596	1
MSMEG_0265	CDS	MSMEG_0265	uracil DNA glycosylase superfamily protein	0.303182	0.583899	1
MSMEG_0267	CDS	MSMEG_0267	esterase	0.146714	0.789569	1
MSMEG_0268	CDS	MSMEG_0268	transcriptional regulator	-0.0462636	0.950819	1
MSMEG_0269	CDS	MSMEG_0269	3-oxoacyl-[acyl-carrier-protein] reductase	0.350866	0.4957	1
MSMEG_0270	CDS	MSMEG_0270	aminoglycoside phosphotransferase	0.288035	0.563369	1
MSMEG_0271	CDS	MSMEG_0271	conserved hypothetical protein	0.339802	0.571299	1
MSMEG_0272	CDS	MSMEG_0272	propanediol utilization protein PduA	0.416968	0.586634	1
MSMEG_0273	CDS	MSMEG_0273	ethanolamine utilization protein EutN	0.775268	0.229149	1
MSMEG_0274	CDS	MSMEG_0274	hypothetical protein	1.16973	0.118168	1
MSMEG_0275	CDS	MSMEG_0275	bacterial microcompartments protein family protein	0.734718	0.445234	1
MSMEG_0276	CDS	MSMEG_0276	aldehyde-alcohol dehydrogenase	0.0363759	1	1
MSMEG_0277	CDS	MSMEG_0277	putative aminotransferase	-0.543102	0.671139	1
MSMEG_0279	CDS	MSMEG_0279	amino acid permease	0.139775	0.853982	1
MSMEG_0278	CDS	MSMEG_0278	hypothetical protein	0.45543	0.573536	1
MSMEG_0280	CDS	MSMEG_0280	alpha/beta hydrolase fold	0.509567	0.520649	1
MSMEG_0281	CDS	MSMEG_0281	choline dehydrogenase	0.430806	0.48062	1
MSMEG_0282	CDS	MSMEG_0282	conserved hypothetical protein	0.522447	0.39356	1
MSMEG_0283	CDS	MSMEG_0283	3-oxoacyl-[acyl-carrier-protein] reductase	0.346448	0.517655	1
MSMEG_0284	CDS	MSMEG_0284	ribosyldihydronicotinamide dehydrogenase (quinone)	0.196657	0.75758	1
MSMEG_0285	CDS	MSMEG_0285	transcriptional regulator TetR family protein	0.274903	0.601002	1
MSMEG_0286	CDS	MSMEG_0286	GntR-family protein transcriptional regulator	-0.0178864	1	1
MSMEG_0287	CDS	MSMEG_0287	conserved hypothetical protein	0.1589	0.838241	1
MSMEG_0288	CDS	MSMEG_0288	FAD dependent oxidoreductase	0.81035	0.28575	1
MSMEG_0289	CDS	MSMEG_0289	alpha/beta hydrolase fold family protein	0.165729	0.765499	1
MSMEG_0290	CDS	MSMEG_0290	acyltransferase	-0.281961	0.57902	1
MSMEG_0291	CDS	MSMEG_0291	dioxygenase	0.459724	0.51596	1
MSMEG_0292	CDS	MSMEG_0292	conserved hypothetical protein	0.368618	0.778219	1
MSMEG_0293	CDS	MSMEG_0293	Rieske [2Fe-2S] domain protein	0.238325	0.71002	1
MSMEG_0294	CDS	fabG	3-oxoacyl-(acyl-carrier-protein) reductase	0.0518382	1	1
MSMEG_0295	CDS	MSMEG_0295	oxidoreductase	0.268474	0.650062	1
MSMEG_0296	CDS	MSMEG_0296	transcriptional regulator	-0.313205	0.584355	1
MSMEG_0297	CDS	MSMEG_0297	amidohydrolase	-0.367822	1	1
MSMEG_0298	CDS	MSMEG_0298	conserved hypothetical protein	0.285461	1	1
MSMEG_0299	CDS	MSMEG_0299	Rieske [2Fe-2S] domain protein	0.617427	0.401836	1
MSMEG_0300	CDS	MSMEG_0300	amidohydrolase family protein	-0.800822	0.220433	1
MSMEG_0301	CDS	MSMEG_0301	oxidoreductase	0.259463	0.661313	1
MSMEG_0303	CDS	MSMEG_0303	alcohol dehydrogenase	-0.0649014	1	1
MSMEG_0302	CDS	MSMEG_0302	peptidase	0.102834	0.838945	1
MSMEG_0304	CDS	MSMEG_0304	acyl-CoA synthase	0.219827	0.655027	1
MSMEG_0305	CDS	MSMEG_0305	acyltransferase domain protein	0.129136	0.802385	1
MSMEG_0306	CDS	MSMEG_0306	arylamine N-acetyltransferase	0.342268	0.541992	1
MSMEG_0307	CDS	MSMEG_0307	transcriptional regulator	0.0578256	0.957947	1
MSMEG_0308	CDS	MSMEG_0308	dihydrofolate reductase	-0.0526617	0.957005	1
MSMEG_0309	CDS	MSMEG_0309	aldehyde dehydrogenase family protein	0.231638	0.679828	1
MSMEG_0310	CDS	MSMEG_0310		-1.48071	0.0370751	1
MSMEG_0311	CDS	MSMEG_0311	glycosyltransferase	-1.03525	0.111329	1
MSMEG_0312	CDS	eda	2-dehydro-3-deoxyphosphogluconate aldolase/4-hydroxy-2-oxoglutarate aldolase	-0.282419	0.68174	1
MSMEG_0313	CDS	edd	phosphogluconate dehydratase	-0.25373	0.682524	1
MSMEG_0314	CDS	zwf	glucose-6-phosphate 1-dehydrogenase	-0.445261	0.525976	1
MSMEG_0316	CDS	MSMEG_0316	putative NagC regulator	-0.24859	0.633178	1
MSMEG_0315	CDS	MSMEG_0315	probable conserved transmembrane protein	-0.602853	0.284585	1
MSMEG_0317	CDS	MSMEG_0317	conserved hypothetical protein	-0.334632	0.544074	1
MSMEG_0319	CDS	MSMEG_0319	acyltransferase	-0.83052	0.151792	1
MSMEG_0318	CDS	MSMEG_0318	AMP-dependent synthetase and ligase	0.21987	0.73005	1
MSMEG_0320	CDS	MSMEG_0320	putative phosphotriesterase	0.431139	0.520072	1
MSMEG_0321	CDS	MSMEG_0321	transcriptional regulator	-0.423696	0.426276	1
MSMEG_0322	CDS	MSMEG_0322		-0.274776	0.770374	1
MSMEG_0323	CDS	MSMEG_0323	acyl-CoA dehydrogenase	0.261328	0.636355	1
MSMEG_0324	CDS	MSMEG_0324	conserved hypothetical protein	0.477234	0.517767	1
MSMEG_0325	CDS	MSMEG_0325	conserved hypothetical protein	0.851308	0.249565	1
MSMEG_0326	CDS	MSMEG_0326	AMP-dependent synthetase and ligase	0.394344	0.440382	1
MSMEG_0327	CDS	MSMEG_0327	aldehyde dehydrogenase	0.38343	0.527675	1
MSMEG_0328	CDS	MSMEG_0328	hypothetical protein	0.284067	0.64485	1
MSMEG_0329	CDS	MSMEG_0329	FMN oxidoreductase	0.579153	0.561439	1
MSMEG_0330	CDS	MSMEG_0330	transcriptional regulator	0.45917	0.586194	1
MSMEG_0331	CDS	MSMEG_0331	transcriptional regulator	0.538049	0.533102	1
MSMEG_0332	CDS	MSMEG_0332	2-nitropropane dioxygenase	0.25272	0.723702	1
MSMEG_0333	CDS	MSMEG_0333	Carboxyl transferase domain protein	0.531641	0.426447	1
MSMEG_0334	CDS	MSMEG_0334	acetyl-/propionyl-coenzyme A carboxylase alpha chain	0.82209	0.245871	1
MSMEG_0335	CDS	MSMEG_0335	enoyl-CoA hydratase/isomerase	0.764705	0.280248	1
MSMEG_0336	CDS	MSMEG_0336	conserved hypothetical protein	0.646859	0.354913	1
MSMEG_0337	CDS	MSMEG_0337	conserved hypothetical protein	0.705876	0.34061	1
MSMEG_0338	CDS	MSMEG_0338	acyl-CoA dehydrogenase fadE12	0.463858	0.4764	1
MSMEG_0339	CDS	MSMEG_0339	FMN-dependent monooxygenase	0.050404	0.973121	1
MSMEG_0340	CDS	MSMEG_0340	enoyl-CoA hydratase/isomerase family protein	0.253171	0.708173	1
MSMEG_0341	CDS	MSMEG_0341	conserved hypothetical protein	-0.78048	0.214309	1
MSMEG_0342	CDS	MSMEG_0342	hypothetical protein	0.0966605	0.871218	1
MSMEG_0343	CDS	MSMEG_0343	TetR-family protein transcriptional regulator	-0.906638	0.155019	1
MSMEG_0344	CDS	MSMEG_0344	conserved hypothetical protein	-0.836624	0.345418	1
MSMEG_0345	CDS	MSMEG_0345	conserved hypothetical protein	-0.343867	0.595273	1
MSMEG_0346	CDS	MSMEG_0346	virulence factor	-0.639491	0.281024	1
MSMEG_0347	CDS	MSMEG_0347	virulence factor Mce family protein	-0.292561	0.636246	1
MSMEG_0348	CDS	MSMEG_0348	mce-family protein mce3c	-0.039881	0.979398	1
MSMEG_0349	CDS	MSMEG_0349	virulence factor mce family protein	-0.0326259	0.971976	1
MSMEG_0350	CDS	MSMEG_0350	virulence factor Mce family protein	0.0554683	0.925128	1
MSMEG_0351	CDS	MSMEG_0351	virulence factor mce family protein	0.0194559	0.973423	1
MSMEG_0352	CDS	MSMEG_0352	conserved hypothetical protein	0.205567	0.683125	1
MSMEG_0353	CDS	MSMEG_0353	conserved hypothetical protein	0.119018	0.840022	1
MSMEG_0354	CDS	MSMEG_0354	conserved hypothetical protein	-0.135247	0.788803	1
MSMEG_0355	CDS	MSMEG_0355	conserved hypothetical protein	0.308727	0.561828	1
MSMEG_0356	CDS	MSMEG_0356	acetyltransferase	0.308165	0.651773	1
MSMEG_0357	CDS	MSMEG_0357	transmembrane transport protein	0.00378747	0.99568	1
MSMEG_0358	CDS	MSMEG_0358	ribonucleoside-diphosphate reductase	0.293531	0.617847	1
MSMEG_0359	CDS	MSMEG_0359	conserved hypothetical protein	-1.03895	0.094213	1
MSMEG_0360	CDS	MSMEG_0360	conserved hypothetical protein	-0.951028	0.14959	1
MSMEG_0361	CDS	MSMEG_0361	Glycosyl hydrolase family protein 3	0.29181	0.58491	1
MSMEG_0362	CDS	MSMEG_0362	amidohydrolase 2	-0.120805	0.843572	1
MSMEG_0363	CDS	MSMEG_0363	TetR-family protein regulatory protein	-0.387587	0.46716	1
MSMEG_0364	CDS	MSMEG_0364	hypothetical protein	-0.13797	0.795419	1
MSMEG_0365	CDS	MSMEG_0365	conserved hypothetical protein	-0.0380478	0.942764	1
MSMEG_0366	CDS	MSMEG_0366	hypothetical protein	-0.0488747	0.926677	1
MSMEG_0367	CDS	MSMEG_0367	O-demethylpuromycin-O-methyltransferase	0.0389524	0.972987	1
MSMEG_0368	CDS	MSMEG_0368	hypothetical protein	-1.11866	0.0632792	1
MSMEG_0369	CDS	MSMEG_0369	hypothetical protein	-0.625326	0.271152	1
MSMEG_0370	CDS	MSMEG_0370	conserved hypothetical protein	-0.522935	0.3734	1
MSMEG_0371	CDS	MSMEG_0371	MaoC like domain protein	-0.446214	0.408022	1
MSMEG_0372	CDS	MSMEG_0372	oxidoreductase	-0.259655	0.627722	1
MSMEG_0373	CDS	MSMEG_0373	3-ketoacyl-CoA thiolase	-0.383107	0.481332	1
MSMEG_0374	CDS	MSMEG_0374	glycolate oxidase subunit	0.223013	0.727254	1
MSMEG_0375	CDS	MSMEG_0375	phospholipase D family protein	0.209567	0.741782	1
MSMEG_0376	CDS	MSMEG_0376	transcriptional regulator	0.0750088	0.899919	1
MSMEG_0377	CDS	MSMEG_0377	nitrile hydratase	-0.312312	0.558855	1
MSMEG_0378	CDS	nthA	nitrile hydratase	-0.195079	0.764837	1
MSMEG_0379	CDS	MSMEG_0379	nitrile hydratase activator P14k	0.0561788	1	1
MSMEG_0380	CDS	MSMEG_0380	MmpS4 protein	-0.586553	0.282288	1
MSMEG_0381	CDS	mmpl4a	Mmp14a protein	-0.354179	0.532147	1
MSMEG_0382	CDS	mmpL4b	putative transport protein	-0.418039	0.468553	1
MSMEG_0383	CDS	MSMEG_0383	conserved hypothetical protein	0.160681	0.782724	1
MSMEG_0384	CDS	rfbA	glucose-1-phosphate thymidylyltransferase	-0.019498	0.971207	1
MSMEG_0385	CDS	MSMEG_0385	putative glycosyl transferase	-0.134127	0.792519	1
MSMEG_0386	CDS	MSMEG_0386	NAD dependent epimerase/dehydratase family protein	-0.227516	0.658515	1
MSMEG_0387	CDS	MSMEG_0387	Rmt2 protein	-0.463443	0.422574	1
MSMEG_0388	CDS	tylF	Macrocin-O-methyltransferase	-0.224612	0.673556	1
MSMEG_0389	CDS	gtf1	putative glycosyl transferase	-0.170273	0.751158	1
MSMEG_0390	CDS	MSMEG_0390	putative acyltransferase	-0.115438	0.82889	1
MSMEG_0391	CDS	MSMEG_0391	Rmt3 protein	-0.456763	0.427748	1
MSMEG_0392	CDS	MSMEG_0392	putative glycosyl transferase	-0.318891	0.548909	1
MSMEG_0393	CDS	MSMEG_0393	Fmt protein	0.00815784	0.988629	1
MSMEG_0394	CDS	MSMEG_0394	hypothetical protein	-0.542069	0.374346	1
MSMEG_0395	CDS	MSMEG_0395	hypothetical protein	-2.72062	0.0167658	1
MSMEG_0396	CDS	MSMEG_0396	hypothetical protein	-0.340204	0.838265	1
MSMEG_0397	CDS	MSMEG_0397	IS1096	-0.20989	0.670496	1
MSMEG_0398	CDS	MSMEG_0398	IS1096	-0.545347	0.34196	1
MSMEG_0399	CDS	MSMEG_0399	conserved domain protein	-1.27659	0.07812	1
MSMEG_0400	CDS	MSMEG_0400	peptide synthetase	-0.567322	0.309145	1
MSMEG_0401	CDS	MSMEG_0401	putative non-ribosomal peptide synthase	-0.38689	0.480346	1
MSMEG_0402	CDS	MSMEG_0402	linear gramicidin synthetase subunit D	-0.0452151	0.939563	1
MSMEG_0403	CDS	MSMEG_0403	integral membrane protein	-0.309803	0.628535	1
MSMEG_0404	CDS	MSMEG_0404	sigma associated protein	-0.877028	0.176534	1
MSMEG_0405	CDS	MSMEG_0405	extra cytoplasmic sigma factor	-0.917362	0.109863	1
MSMEG_0406	CDS	MSMEG_0406	acyl-coA-dehydrogenase	-1.23999	0.0994724	1
MSMEG_0407	CDS	MSMEG_0407	conserved hypothetical protein	0.449332	0.4484	1
MSMEG_0408	CDS	MSMEG_0408	type I modular polyketide synthase	-0.139694	0.796835	1
MSMEG_0409	CDS	MSMEG_0409	Condensation domain protein	-0.883415	0.159484	1
MSMEG_0410	CDS	MSMEG_0410	MmpL protein	-0.730945	0.221135	1
MSMEG_0411	CDS	MSMEG_0411	acyl-CoA synthase	-0.290379	0.595171	1
MSMEG_0412	CDS	MSMEG_0412	conserved hypothetical protein	-0.023296	0.966045	1
MSMEG_0413	CDS	MSMEG_0413	conserved hypothetical protein	-0.440296	0.519263	1
MSMEG_0414	CDS	MSMEG_0414	oxidoreductase	0.0573444	0.946429	1
MSMEG_0415	CDS	MSMEG_0415	NADH-fmn oxidoreductase	-0.514011	0.350086	1
MSMEG_0416	CDS	MSMEG_0416	hypothetical protein	0.185656	0.80752	1
MSMEG_0417	CDS	MSMEG_0417	succinate dehydrogenase	0.389566	0.670378	1
MSMEG_0418	CDS	MSMEG_0418	succinate dehydrogenase flavoprotein subunit	0.345961	0.702771	1
MSMEG_0419	CDS	MSMEG_0419	integral membrane protein	0.312304	0.735051	1
MSMEG_0420	CDS	MSMEG_0420	conserved hypothetical protein	0.305681	0.746573	1
MSMEG_0421	CDS	MSMEG_0421	hypothetical protein	-1.25077	0.47637	1
MSMEG_0422	CDS	MSMEG_0422	transferase	-0.358048	0.479489	1
MSMEG_0423	CDS	MSMEG_0423	conserved hypothetical protein	-0.274042	0.588913	1
MSMEG_0424	CDS	MSMEG_0424	Hsp20/alpha crystallin family protein	-0.171794	0.7354	1
MSMEG_0425	CDS	MSMEG_0425	putative membrane protein DcsA	-0.106411	0.873809	1
MSMEG_0426	CDS	MSMEG_0426	transcriptional regulator	-0.295465	0.622912	1
MSMEG_0427	CDS	nirB	nitrite reductase [NAD(P)H]	-0.0621867	0.916474	1
MSMEG_0428	CDS	MSMEG_0428	nitrite reductase [NAD(P)H] small subunit	0.69921	0.40401	1
MSMEG_0429	CDS	MSMEG_0429	putative ferric uptake regulator	-1.85089	0.0391082	1
MSMEG_0430	CDS	MSMEG_0430	ISMsm4	-0.167025	0.81545	1
MSMEG_0431	CDS	MSMEG_0431	secreted protein	-0.904314	0.279003	1
MSMEG_0432	CDS	MSMEG_0432	uroporphyrinogen-III synthetase	-1.09865	0.186457	1
MSMEG_0433	CDS	MSMEG_0433	nitrite extrusion protein	0.142068	0.874226	1
MSMEG_0434	CDS	MSMEG_0434	aminoglycoside 2'-N-acetyltransferase (AAC(2')-Id)	0.136073	0.838748	1
MSMEG_0435	CDS	MSMEG_0435	allophanate hydrolase subunit 2	0.273087	0.731633	1
MSMEG_0436	CDS	MSMEG_0436	allophanate hydrolase subunit 1	0.425888	0.588963	1
MSMEG_0437	CDS	MSMEG_0437	conserved hypothetical integral membrane protein	-0.786585	0.194347	1
MSMEG_0438	CDS	MSMEG_0438	Periplasmic binding protein	-0.0876457	0.864165	1
MSMEG_0439	CDS	MSMEG_0439	conserved hypothetical protein	0.240992	0.676704	1
MSMEG_0440	CDS	MSMEG_0440	hypothetical protein	0.148877	0.808798	1
MSMEG_0441	CDS	MSMEG_0441	conserved hypothetical protein	0.211595	0.715183	1
MSMEG_0442	CDS	MSMEG_0442	tetracyclin repressor	0.4268	0.605636	1
MSMEG_0443	CDS	MSMEG_0443	hydrolase	-0.587774	0.292112	1
MSMEG_0444	CDS	MSMEG_0444	agmatine deiminase	-0.407721	0.482372	1
MSMEG_0445	CDS	MSMEG_0445	amidohydrolase family protein	-0.258131	0.622125	1
MSMEG_0446	CDS	MSMEG_0446	putrescine importer	-0.125634	0.807983	1
MSMEG_0447	CDS	MSMEG_0447	conserved hypothetical protein	0.0830849	0.880566	1
MSMEG_0448	CDS	MSMEG_0448	transcriptional regulator	0.0524876	0.933014	1
MSMEG_0449	CDS	MSMEG_0449	transporter	-0.212777	0.686072	1
MSMEG_0450	CDS	MSMEG_0450	hypothetical protein	-0.726318	0.280767	1
MSMEG_0451	CDS	MSMEG_0451	oxidoreductase	0.262961	0.653455	1
MSMEG_0452	CDS	MSMEG_0452	inner membrane permease YgbN	-0.071312	0.940069	1
MSMEG_0453	CDS	aroK	shikimate kinase	-0.133596	0.886032	1
MSMEG_0454	CDS	MSMEG_0454	GntR-family protein transcriptional regulator	-0.592397	0.276646	1
MSMEG_0455	CDS	MSMEG_0455	aldehyde dehydrogenase	0.337905	0.656377	1
MSMEG_0456	CDS	MSMEG_0456	DNA gyrase subunit A	-0.802634	0.221772	1
MSMEG_0457	CDS	MSMEG_0457	DNA topoisomerase IV subunit B	-0.474548	0.46286	1
MSMEG_0458	CDS	MSMEG_0458	two-component system sensor kinase	0.0271405	0.972562	1
MSMEG_0459	CDS	MSMEG_0459	two-component system response regulator	-0.52564	0.4556	1
MSMEG_0460	CDS	MSMEG_0460	alpha/beta hydrolase fold	-0.414047	0.432985	1
MSMEG_0461	CDS	MSMEG_0461	CinZ protein	-0.537124	0.318738	1
MSMEG_0462	CDS	MSMEG_0462	MmpS4 protein	-2.47868	0.118883	1
MSMEG_0463	CDS	MSMEG_0463	MmpL4 protein	-0.754651	0.26985	1
MSMEG_0465	CDS	MSMEG_0465	transcriptional regulator	-0.493133	0.362684	1
MSMEG_0464	CDS	MSMEG_0464	phosphomethylpyrimidine kinase	-0.303868	0.563004	1
MSMEG_0466	CDS	MSMEG_0466	hypothetical protein	-0.579094	0.348593	1
MSMEG_0467	CDS	MSMEG_0467	membrane transport protein	-1.51048	0.371044	1
MSMEG_0469	CDS	MSMEG_0469	transcriptional regulatory protein PadR	0.195157	0.748291	1
MSMEG_0468	CDS	MSMEG_0468	integral membrane protein	1.4148	0.165769	1
MSMEG_0471	CDS	MSMEG_0471	transcriptional regulator LysR family protein	0.0946686	0.895119	1
MSMEG_0470	CDS	MSMEG_0470	para-nitrobenzyl esterase	1.05954	0.117591	1
MSMEG_0472	CDS	MSMEG_0472	putative lipoprotein	0.639362	0.383354	1
MSMEG_0473	CDS	MSMEG_0473	transcriptional regulator	-1.35059	0.119416	1
MSMEG_0474	CDS	MSMEG_0474	glucosamine--fructose-6-phosphate aminotransferase (isomerizing)	-1.75588	0.118407	1
MSMEG_0475	CDS	MSMEG_0475	nucleotide-sugar dehydrogenase	-0.695423	0.28932	1
MSMEG_0476	CDS	MSMEG_0476	chitin synthase	-0.0843009	0.917575	1
MSMEG_0478	CDS	MSMEG_0478	secreted protein	-0.533024	0.398439	1
MSMEG_0477	CDS	MSMEG_0477	hypothetical protein	-0.360694	0.617898	1
MSMEG_0479	CDS	MSMEG_0479	hypothetical protein	-1.65388	0.0356007	1
MSMEG_0480	CDS	MSMEG_0480	transcriptional regulator	-0.44383	0.407356	1
MSMEG_0481	CDS	MSMEG_0481	FAD dependent oxidoreductase	-0.338309	0.549714	1
MSMEG_0482	CDS	MSMEG_0482	dihydroxy-acid dehydratase	0.375585	0.509605	1
MSMEG_0483	CDS	MSMEG_0483	shikimate transporter	0.127615	0.850216	1
MSMEG_0484	CDS	MSMEG_0484	formamidase	-0.239717	0.636764	1
MSMEG_0485	CDS	MSMEG_0485	amidase	-0.336033	0.528936	1
MSMEG_0486	CDS	MSMEG_0486	putative ABC transporter	0.0951372	0.936621	1
MSMEG_0487	CDS	MSMEG_0487	ABC transporter permease	0.0914708	1	1
MSMEG_0488	CDS	MSMEG_0488	ABC transporter ATP-binding protein	-0.193881	0.931412	1
MSMEG_0489	CDS	MSMEG_0489	racemase	-0.07179	0.943861	1
MSMEG_0490	CDS	MSMEG_0490	enoyl-CoA hydratase	-0.580542	0.389366	1
MSMEG_0491	CDS	MSMEG_0491	transcriptional regulator	-1.18096	0.0883854	1
MSMEG_0492	CDS	MSMEG_0492	conserved hypothetical protein	-0.803241	0.162371	1
MSMEG_0493	CDS	MSMEG_0493	hypothetical protein	-0.615613	0.460136	1
MSMEG_0494	CDS	MSMEG_0494	hypothetical protein	-1.09277	0.262477	1
MSMEG_0495	CDS	MSMEG_0495		-0.390439	0.563761	1
MSMEG_0496	CDS	MSMEG_0496	coenzyme B12-dependent glycerol dehydrogenase small subunit	0.366184	0.600751	1
MSMEG_0497	CDS	MSMEG_0497	glycerol dehydratase large subunit	0.382839	0.521053	1
MSMEG_0498	CDS	MSMEG_0498	hypothetical protein	0.173232	0.80606	1
MSMEG_0499	CDS	MSMEG_0499	amino acid permease-associated region	-0.948578	0.204808	1
MSMEG_0500	CDS	MSMEG_0500	regulator of polyketide synthase expression	-3.5204	0.000861556	0.269589
MSMEG_0501	CDS	MSMEG_0501	glucosamine-6-phosphate deaminase 1	0.582363	0.315745	1
MSMEG_0502	CDS	MSMEG_0502	glucosidase	0.164494	0.773956	1
MSMEG_0503	CDS	MSMEG_0503	DeoR-family protein transcriptional regulator	-0.425881	0.448048	1
MSMEG_0504	CDS	MSMEG_0504	carbohydrate kinase	0.35295	0.54184	1
MSMEG_0505	CDS	MSMEG_0505	probable sugar ABC transporter	0.287743	0.649149	1
MSMEG_0506	CDS	MSMEG_0506	ABC transporter	0.605745	0.354211	1
MSMEG_0507	CDS	MSMEG_0507	probable sugar ABC transporter	0.364651	0.598952	1
MSMEG_0508	CDS	MSMEG_0508	glycerol-phosphate porter	0.0371849	0.97562	1
MSMEG_0509	CDS	MSMEG_0509	transcriptional regulatory protein	-0.438683	0.569164	1
MSMEG_0510	CDS	MSMEG_0510	D-tagatose-bisphosphate aldolase	0.229498	0.86994	1
MSMEG_0511	CDS	MSMEG_0511	putative sugar isomerase	0.24045	0.773083	1
MSMEG_0512	CDS	MSMEG_0512	BadF/BadG/BcrA/BcrD ATPase family protein	0.0462422	1	1
MSMEG_0513	CDS	MSMEG_0513	integral membrane protein	0.812861	0.293413	1
MSMEG_0514	CDS	MSMEG_0514	alpha-galactosidase	0.437629	0.53027	1
MSMEG_0515	CDS	MSMEG_0515	probable sugar transporter sugar binding lipoprotein	0.0981732	0.887269	1
MSMEG_0516	CDS	MSMEG_0516	sugar transport system	0.171536	0.832672	1
MSMEG_0517	CDS	MSMEG_0517	sugar binding-protein dependent transporter system permease	0.730217	0.261015	1
MSMEG_0518	CDS	MSMEG_0518	ABC transporter	-0.124521	0.821205	1
MSMEG_0519	CDS	MSMEG_0519	conserved hypothetical protein	0.725395	0.240724	1
MSMEG_0520	CDS	MSMEG_0520	porin	-0.236992	0.756056	1
MSMEG_0521	CDS	MSMEG_0521		0.213785	0.693472	1
MSMEG_0522	CDS	MSMEG_0522	pp24 protein	0.312601	0.64035	1
MSMEG_0523	CDS	MSMEG_0523	DNA-binding protein	0.316945	0.585886	1
MSMEG_0524	CDS	MSMEG_0524	short chain dehydrogenase	0.39969	0.485567	1
MSMEG_0525	CDS	MSMEG_0525	hypothetical protein	-3.40794	0.150327	1
MSMEG_0526	CDS	MSMEG_0526	oxidoreductase	-0.674754	0.232069	1
MSMEG_0527	CDS	MSMEG_0527	2-hydroxycyclohexnecarboxyl-CoA dehydrogenase	-0.484505	0.623774	1
MSMEG_0528	CDS	MSMEG_0528	conserved hypothetical protein	0.461475	1	1
MSMEG_0529	CDS	MSMEG_0529	probable serine/threonine-protein kinase PknK	-0.0376608	0.951673	1
MSMEG_0530	CDS	MSMEG_0530	short chain dehydrogenase	0.0664094	0.915353	1
MSMEG_0531	CDS	MSMEG_0531	putative acyl-CoA dehydrogenase	-0.90308	0.213784	1
MSMEG_0532	CDS	MSMEG_0532	transcriptional regulator	-2.2895	0.0183934	1
MSMEG_0533	CDS	MSMEG_0533	gp236 protein	-1.49134	0.120788	1
MSMEG_0534	CDS	MSMEG_0534	permease	-0.109755	0.864311	1
MSMEG_0535	CDS	MSMEG_0535	GntR-family protein transcriptional regulator	0.413326	0.578799	1
MSMEG_0536	CDS	MSMEG_0536	intracellular protease	0.420684	0.588398	1
MSMEG_0537	CDS	MSMEG_0537	conserved hypothetical protein	-0.115651	0.845337	1
MSMEG_0538	CDS	MSMEG_0538	regulatory protein	-0.479354	0.3902	1
MSMEG_0539	CDS	MSMEG_0539	transcriptional regulator	0.438324	0.433287	1
MSMEG_0540	CDS	MSMEG_0540	transcriptional regulator	-0.314716	0.531214	1
MSMEG_0541	CDS	MSMEG_0541	hypothetical protein	-0.0688296	0.894929	1
MSMEG_0542	CDS	MSMEG_0542	antar domain protein	-0.198114	0.6917	1
MSMEG_0544	CDS	MSMEG_0544	transcriptional regulator	-0.0888389	0.873631	1
MSMEG_0543	CDS	MSMEG_0543	conserved hypothetical protein	-0.553061	0.37065	1
MSMEG_0545	CDS	MSMEG_0545	transcriptional regulator	-0.450564	0.41604	1
MSMEG_0546	CDS	MSMEG_0546	conserved hypothetical protein	-1.83831	0.0129737	1
MSMEG_0548	CDS	MSMEG_0548	chromosome replication initiation inhibitor protein	-0.935979	0.152808	1
MSMEG_0547	CDS	MSMEG_0547	ISMsm5	0.219223	0.66717	1
MSMEG_0549	CDS	MSMEG_0549	ABC transporter	0.04948	0.947123	1
MSMEG_0550	CDS	MSMEG_0550	sulfonate binding protein	0.110979	0.863821	1
MSMEG_0551	CDS	MSMEG_0551	ABC nitrate/sulfonate/bicarbonate transporter	-0.683711	0.269557	1
MSMEG_0552	CDS	MSMEG_0552	conserved hypothetical protein	-0.507848	0.395038	1
MSMEG_0553	CDS	MSMEG_0553	probable sugar ABC transporter	-0.803778	0.274031	1
MSMEG_0554	CDS	MSMEG_0554	ABC transporter permease protein	-1.05897	0.65076	1
MSMEG_0555	CDS	MSMEG_0555	ABC transporter permease protein	2.78218	0.520126	1
MSMEG_0556	CDS	MSMEG_0556	ABC transporter	0.155758	1	1
MSMEG_0557	CDS	MSMEG_0557	hypothetical protein	-0.561932	0.355849	1
MSMEG_0558	CDS	MSMEG_0558	conserved hypothetical protein	-0.365108	0.4995	1
MSMEG_0559	CDS	MSMEG_0559	conserved domain protein	-0.422062	0.469986	1
MSMEG_0560	CDS	dapB	dihydrodipicolinate reductase	0.739227	0.282672	1
MSMEG_0561	CDS	MSMEG_0561	putative TetR family protein receptor protein	-1.02229	0.191185	1
MSMEG_0563	CDS	MSMEG_0563	hypothetical protein	-0.314454	0.536721	1
MSMEG_0562	CDS	MSMEG_0562	conserved hypothetical protein	-0.300534	0.550289	1
MSMEG_0564	CDS	MSMEG_0564	xanthine/uracil permease	0.0339962	0.954189	1
MSMEG_0565	CDS	MSMEG_0565	putative glycosyl transferases group 1	-0.443959	0.42978	1
MSMEG_0566	CDS	MSMEG_0566	aliphatic amidase	-0.785778	0.190656	1
MSMEG_0567	CDS	MSMEG_0567	selenophosphate synthetase	-0.282712	0.738799	1
MSMEG_0568	CDS	MSMEG_0568	radical SAM domain protein	1.36297	0.415088	1
MSMEG_0569	CDS	MSMEG_0569	flavoprotein involved in K+ transport	0.37208	0.762886	1
MSMEG_0570	CDS	MSMEG_0570	conserved hypothetical protein	-0.0593627	1	1
MSMEG_0571	CDS	MSMEG_0571	hydrolase	0.867659	0.365583	1
MSMEG_0572	CDS	MSMEG_0572	conserved hypothetical protein	0.863409	0.388926	1
MSMEG_0574	CDS	MSMEG_0574	putative ECF sigma factor RpoE1	0.133013	0.830401	1
MSMEG_0573	CDS	MSMEG_0573	putative ECF sigma factor RpoE1	-3.04757	0.277121	1
MSMEG_0575	CDS	MSMEG_0575	MmpS1 protein	-0.891151	0.362535	1
MSMEG_0576	CDS	MSMEG_0576	MmpL4 protein	-0.440527	0.427559	1
MSMEG_0577	CDS	MSMEG_0577	major facilitator superfamily protein	0.475321	0.418636	1
MSMEG_0578	CDS	MSMEG_0578	acyl-CoA dehydrogenase	-0.875551	0.153422	1
MSMEG_0580	CDS	MSMEG_0580	conserved hypothetical protein	-0.184181	0.732858	1
MSMEG_0579	CDS	MSMEG_0579	helix-turn-helix	-0.850044	0.15467	1
MSMEG_0581	CDS	gabT	4-aminobutyrate transaminase	-0.772069	0.219486	1
MSMEG_0582	CDS	MSMEG_0582	succinic semialdehyde dehydrogenase	-1.23048	0.0684662	1
MSMEG_0583	CDS	MSMEG_0583	probable membrane protein	-1.05824	0.0788421	1
MSMEG_0584	CDS	MSMEG_0584	hypothetical protein	-0.0192861	0.977415	1
MSMEG_0585	CDS	MSMEG_0585	L-carnitine dehydratase/bile acid-inducible protein F	-0.0948355	0.871955	1
MSMEG_0586	CDS	MSMEG_0586	stas domain	0.0574762	0.934279	1
MSMEG_0587	CDS	rhaU	L-rhamnose 1-epimerase	-1.25407	0.152085	1
MSMEG_0588	CDS	MSMEG_0588	putative rhamnose tranport protein	-0.319231	0.570557	1
MSMEG_0589	CDS	rhaI	L-rhamnose isomerase	0.44099	0.426988	1
MSMEG_0590	CDS	rhaD	rhamnulose-1-phosphate aldolase/alcohol dehydrogenase	0.347237	0.56576	1
MSMEG_0591	CDS	rhaB	rhamnulokinase	0.106853	0.870425	1
MSMEG_0592	CDS	MSMEG_0592	putative rhamnose catabolism operon transcriptional regulator	-0.462267	0.481186	1
MSMEG_0593	CDS	MSMEG_0593	conserved hypothetical protein	1.46051	0.0391296	1
MSMEG_0594	CDS	MSMEG_0594	iron-sulfur cluster binding protein	1.36773	0.0351602	1
MSMEG_0595	CDS	MSMEG_0595	glycolate oxidase	1.23638	0.0413122	1
MSMEG_0596	CDS	MSMEG_0596	bacterial regulatory protein	1.02482	0.236668	1
MSMEG_0598	CDS	MSMEG_0598	hypothetical protein	-0.229894	0.682092	1
MSMEG_0597	CDS	MSMEG_0597	conserved hypothetical protein	0.38971	0.512875	1
MSMEG_0599	CDS	MSMEG_0599	acyl-CoA synthase	0.476159	0.527904	1
MSMEG_0600	CDS	MSMEG_0600	dehydrogenase	0.429549	0.491204	1
MSMEG_0601	CDS	MSMEG_0601	conserved hypothetical protein	-0.280776	0.603958	1
MSMEG_0602	CDS	MSMEG_0602	hypothetical protein	-0.466744	0.426244	1
MSMEG_0603	CDS	MSMEG_0603	putative acyl-CoA dehydrogenase	0.334652	0.634631	1
MSMEG_0604	CDS	MSMEG_0604	glyoxylate reductase	0.31946	0.629719	1
MSMEG_0605	CDS	MSMEG_0605	conserved hypothetical protein	0.303048	0.593549	1
MSMEG_0606	CDS	MSMEG_0606	transcriptional regulator	0.150117	0.823588	1
MSMEG_0608	CDS	MSMEG_0608	glyoxalase family protein	0.186143	0.721517	1
MSMEG_0607	CDS	MSMEG_0607	methyltransferase	-0.225493	0.667256	1
MSMEG_0609	CDS	MSMEG_0609	helix-turn-helix domain protein	0.316196	0.58277	1
MSMEG_0610	CDS	MSMEG_0610	beta-lactamase	0.866173	0.367654	1
MSMEG_0611	CDS	MSMEG_0611	para-nitrobenzyl esterase	0.528033	0.460099	1
MSMEG_0612	CDS	MSMEG_0612	transcriptional regulator	-1.1286	0.105453	1
MSMEG_0613	CDS	MSMEG_0613	conserved hypothetical protein	0.126804	0.867606	1
MSMEG_0614	CDS	MSMEG_0614	methyltransferase	0.332719	0.531212	1
MSMEG_0615	CDS	eccA3	ATPase	-0.150332	0.786502	1
MSMEG_0616	CDS	eccB3	ESX conserved component eccB3. Possible membrane protein	-0.224632	0.74741	1
MSMEG_0617	CDS	eccC3	FtsK/SpoIIIE family protein. ESX conserved component eccC3. Possible membrane protein	-0.129963	0.83866	1
MSMEG_0618	CDS	MSMEG_0618	pe family protein	-0.0765903	0.911742	1
MSMEG_0619	CDS	MSMEG_0619	ppe family protein	0.0572045	0.922726	1
MSMEG_0620	CDS	MSMEG_0620	pe family protein	0.820316	0.112045	1
MSMEG_0621	CDS	MSMEG_0621	low molecular weight protein antigen 7	0.977144	0.0600866	1
MSMEG_0622	CDS	espG3	ESX-1 secretion-associated protein espG3. Putative DNA-binding protein	0.699464	0.166063	1
MSMEG_0623	CDS	eccD3	secretion protein Snm4	0.305567	0.577948	1
MSMEG_0624	CDS	mycP3	PROBABLE MEMBRANE-ANCHORED MYCOSIN MYCP3 (SERINE PROTEASE) (SUBTILISIN-LIKE PROTEASE) (SUBTILASE-LIKE) (MYCOSIN-3)	0.0272969	0.974192	1
MSMEG_0626	CDS	eccE3	ESX conserved component eccE3. Probable transmembrane protein	-0.111559	0.851571	1
MSMEG_0625	CDS	MSMEG_0625	conserved hypothetical protein	-0.065492	0.905224	1
MSMEG_0627	CDS	MSMEG_0627	glycosyl transferase	-1.48961	0.063445	1
MSMEG_0628	CDS	MSMEG_0628	amidohydrolase family protein	-0.953888	0.140841	1
MSMEG_0629	CDS	MSMEG_0629	trans-aconitate 2-methyltransferase	0.0722706	0.887003	1
MSMEG_0630	CDS	MSMEG_0630	conserved hypothetical protein	-1.0739	0.0854436	1
MSMEG_0631	CDS	MSMEG_0631		0.115762	0.82409	1
MSMEG_0632	CDS	MSMEG_0632	conserved hypothetical protein	-0.169348	0.736928	1
MSMEG_0634	CDS	MSMEG_0634	PAP2 superfamily protein	-0.102798	0.859626	1
MSMEG_0633	CDS	MSMEG_0633	PAP2 superfamily protein	0.342763	0.591206	1
MSMEG_0635	CDS	MSMEG_0635	putative conserved exported protein	0.523547	0.310268	1
MSMEG_0636	CDS	MSMEG_0636	conserved hypothetical protein	0.444875	0.465872	1
MSMEG_0637	CDS	MSMEG_0637	iron-sulfur binding oxidoreductase	0.474682	0.469112	1
MSMEG_0638	CDS	MSMEG_0638	conserved hypothetical proline and threonine rich protein	-0.352035	0.517542	1
MSMEG_0639	CDS	MSMEG_0639	oligopeptide transport ATP-binding protein AppF	0.850804	0.188841	1
MSMEG_0640	CDS	MSMEG_0640	oligopeptide transport ATP-binding protein OppD	0.922742	0.151548	1
MSMEG_0641	CDS	MSMEG_0641	binding-protein-dependent transport systems inner membrane component	0.850521	0.162955	1
MSMEG_0642	CDS	MSMEG_0642	hypothetical ABC transporter permease protein YliD	0.822228	0.165015	1
MSMEG_0643	CDS	MSMEG_0643	extracellular solute-binding protein	0.744221	0.203175	1
MSMEG_0644	CDS	MSMEG_0644	cupin domain protein	-0.330424	0.534916	1
MSMEG_0645	CDS	MSMEG_0645	putative beta-1	-0.0133189	0.980414	1
MSMEG_0646	CDS	MSMEG_0646	putative transporter	-0.274487	0.866381	1
MSMEG_0648	CDS	MSMEG_0648	hypothetical protein	-3.09156	0.279424	1
MSMEG_0647	CDS	phnC	phosphonate ABC transporter	0.294018	0.65528	1
MSMEG_0649	CDS	MSMEG_0649	phosphonate-binding periplasmic protein	0.350455	0.507678	1
MSMEG_0650	CDS	MSMEG_0650	GntR-family protein transcriptional regulator	-0.00983694	1	1
MSMEG_0651	CDS	MSMEG_0651	putative conserved exported protein	-0.451131	0.489232	1
MSMEG_0652	CDS	MSMEG_0652	hypothetical protein	0.0915425	0.895158	1
MSMEG_0653	CDS	MSMEG_0653		-0.278065	0.85345	1
MSMEG_0654	CDS	MSMEG_0654	conserved hypothetical protein	-0.240751	0.883994	1
MSMEG_0655	CDS	MSMEG_0655	glucose 1-dehydrogenase	0.113539	0.895905	1
MSMEG_0656	CDS	MSMEG_0656	transcriptional regulator	-0.184578	0.769138	1
MSMEG_0657	CDS	MSMEG_0657	Rieske 2Fe-2S domain protein	0.358113	0.526721	1
MSMEG_0658	CDS	MSMEG_0658	polyamine ABC-transporter	-1.12619	0.167416	1
MSMEG_0659	CDS	MSMEG_0659	polyamine ABC transporter permease protein	-0.207542	0.829277	1
MSMEG_0660	CDS	MSMEG_0660	Bacterial extracellular solute-binding protein	0.68935	0.32228	1
MSMEG_0661	CDS	MSMEG_0661	glutamate-1-semialdehyde 2	-0.0759697	0.898602	1
MSMEG_0662	CDS	MSMEG_0662	putrescine transport ATP-binding protein PotG	0.187026	0.752971	1
MSMEG_0663	CDS	MSMEG_0663	TetR-family protein transcriptional regulator	0.236554	0.699444	1
MSMEG_0664	CDS	MSMEG_0664	FAD dependent oxidoreductase	-0.0742996	0.895165	1
MSMEG_0666	CDS	MSMEG_0666	acetyl-CoA synthetase	-0.351347	0.581591	1
MSMEG_0665	CDS	MSMEG_0665	sarcosine oxidase subunit beta	0.517116	0.320392	1
MSMEG_0667	CDS	MSMEG_0667	butyryl-CoA dehydrogenase	0.046267	0.951002	1
MSMEG_0668	CDS	MSMEG_0668	integral membrane protein	0.12242	0.819333	1
MSMEG_0670	CDS	MSMEG_0670	FAD dependent oxidoreductase	0.367987	0.526882	1
MSMEG_0669	CDS	MSMEG_0669	hypothetical protein	0.219762	0.713651	1
MSMEG_0671	CDS	MSMEG_0671	S-(hydroxymethyl)glutathione dehydrogenase	-0.00244752	0.996509	1
MSMEG_0672	CDS	MSMEG_0672	conserved hypothetical protein	0.245331	0.663277	1
MSMEG_0673	CDS	MSMEG_0673	hypothetical protein	0.196121	0.706247	1
MSMEG_0674	CDS	MSMEG_0674	ErfK/YbiS/YcfS/YnhG family protein	-0.322992	0.554764	1
MSMEG_0675	CDS	MSMEG_0675	putative cytochrome P450 144	-0.152097	0.800377	1
MSMEG_0676	CDS	MSMEG_0676	putative transcriptional regulatory protein	-0.141851	0.817604	1
MSMEG_0678	CDS	dcd	deoxycytidine triphosphate deaminase	-0.394415	0.462908	1
MSMEG_0679	CDS	MSMEG_0679	conserved hypothetical protein	-0.167792	0.753767	1
MSMEG_0680	CDS	MSMEG_0680	UDP-glucose 6-dehydrogenase	-1.1406	0.11303	1
MSMEG_0681	CDS	MSMEG_0681	P450 heme-thiolate protein	0.036076	0.946889	1
MSMEG_0682	CDS	MSMEG_0682	conserved hypothetical protein	0.340365	0.632933	1
MSMEG_0683	CDS	MSMEG_0683	conserved hypothetical protein	0.435136	0.559783	1
MSMEG_0684	CDS	MSMEG_0684	aldehyde oxidase and xanthine dehydrogenase	0.288457	0.668224	1
MSMEG_0685	CDS	MSMEG_0685	oxidoreductase	0.372044	0.580198	1
MSMEG_0686	CDS	MSMEG_0686	oxidoreductase	0.329105	0.596614	1
MSMEG_0687	CDS	MSMEG_0687	conserved hypothetical protein	-0.612155	0.259894	1
MSMEG_0688	CDS	MSMEG_0688	aspartate aminotransferase	-0.708386	0.244533	1
MSMEG_0689	CDS	MSMEG_0689	hypothetical protein	-0.643046	0.271042	1
MSMEG_0690	CDS	MSMEG_0690	iron-sulfur cluster-binding protein	-0.35414	0.536185	1
MSMEG_0691	CDS	MSMEG_0691	putative transcriptional regulatory protein	-0.250759	0.619388	1
MSMEG_0692	CDS	MSMEG_0692	conserved hypothetical protein	0.05882	0.91088	1
MSMEG_0693	CDS	MSMEG_0693	conserved hypothetical protein	0.383308	0.437945	1
MSMEG_0694	CDS	MSMEG_0694		0.676569	0.330265	1
MSMEG_0695	CDS	MSMEG_0695	isoniazid inductible protein IniA	0.430532	0.445478	1
MSMEG_0696	CDS	MSMEG_0696	alanine-rich protein	0.428311	0.55917	1
MSMEG_0697	CDS	MSMEG_0697	integral membrane protein	0.404464	0.568146	1
MSMEG_0698	CDS	MSMEG_0698	isoniazid inductible protein IniC	-0.754784	0.206564	1
MSMEG_0699	CDS	MSMEG_0699	conserved hypothetical proline rich protein	0.154052	0.760802	1
MSMEG_0700	CDS	MSMEG_0700	hypothetical protein	0.361055	0.49669	1
MSMEG_0701	CDS	MSMEG_0701	hypothetical protein	0.137631	0.827603	1
MSMEG_0702	CDS	MSMEG_0702	monooxygenase	0.248199	0.649074	1
MSMEG_0703	CDS	MSMEG_0703	conserved hypothetical protein	0.368706	0.536421	1
MSMEG_0704	CDS	MSMEG_0704	LpqJ protein	-0.355747	0.479903	1
MSMEG_0705	CDS	MSMEG_0705	putative permease of the major facilitator superfamily protein	-0.377576	0.637997	1
MSMEG_0706	CDS	MSMEG_0706	4-carboxy-4-hydroxy-2-oxoadipate aldolase	-0.587048	0.513443	1
MSMEG_0707	CDS	MSMEG_0707	conserved hypothetical protein	-0.489475	0.627371	1
MSMEG_0708	CDS	MSMEG_0708	transcriptional regulator	-1.13134	0.086634	1
MSMEG_0709	CDS	dnaK	chaperone protein DnaK	0.0677918	0.898884	1
MSMEG_0710	CDS	grpE	co-chaperone GrpE	0.0890566	0.867013	1
MSMEG_0711	CDS	dnaJ	chaperone protein DnaJ	-0.145565	0.781387	1
MSMEG_0713	CDS	MSMEG_0713	transcriptional regulator	-0.0653138	0.895149	1
MSMEG_0712	CDS	MSMEG_0712	transcriptional regulator	-0.789675	0.222386	1
MSMEG_0714	CDS	MSMEG_0714	acyl-CoA dehydrogenase	0.444915	0.515594	1
MSMEG_0715	CDS	MSMEG_0715	3-oxoacyl-[acyl-carrier-protein] reductase	0.48374	0.611035	1
MSMEG_0716	CDS	MSMEG_0716	major facilitator superfamily protein	0.374195	0.682831	1
MSMEG_0718	CDS	MSMEG_0718	acetyl-CoA synthetase	0.345808	0.675566	1
MSMEG_0717	CDS	MSMEG_0717	aldose 1-epimerase subfamily protein	0.0827738	0.878445	1
MSMEG_0719	CDS	MSMEG_0719	flavohemoprotein	-0.78076	0.254503	1
MSMEG_0720	CDS	MSMEG_0720	integral membrane protein	0.10484	1	1
MSMEG_0721	CDS	MSMEG_0721		-0.447286	0.514634	1
MSMEG_0722	CDS	MSMEG_0722	conserved hypothetical protein	-0.98754	0.184385	1
MSMEG_0723	CDS	MSMEG_0723	conserved hypothetical protein	-0.441202	1	1
MSMEG_0724	CDS	MSMEG_0724	IS1137	-1.07248	0.0961996	1
MSMEG_0725	CDS	MSMEG_0725	IS1137	-0.552646	0.369009	1
MSMEG_0726	CDS	MSMEG_0726	hypothetical protein	-0.0588439	0.915016	1
MSMEG_0727	CDS	MSMEG_0727	hypothetical protein	-0.813742	0.355427	1
MSMEG_0728	CDS	MSMEG_0728	hypothetical protein	0.157348	0.771796	1
MSMEG_0729	CDS	MSMEG_0729	conserved hypothetical protein	-0.106931	0.857803	1
MSMEG_0730	CDS	MSMEG_0730	oleandomycin glycosyltransferase	-0.18715	0.723336	1
MSMEG_0731	CDS	MSMEG_0731	conserved hypothetical protein	0.0772243	0.884965	1
MSMEG_0732	CDS	MSMEG_0732	chaperone ClpB	0.392455	0.49267	1
MSMEG_0733	CDS	dapB	dihydrodipicolinate reductase	0.386114	0.523232	1
MSMEG_0734	CDS	MSMEG_0734	Rieske [2Fe-2S] domain protein	0.00694045	1	1
MSMEG_0735	CDS	MSMEG_0735	putative transcriptional regulator	-0.702117	0.326494	1
MSMEG_0736	CDS	MSMEG_0736	conserved hypothetical protein	-0.27277	0.614059	1
MSMEG_0737	CDS	MSMEG_0737	dehydrogenase	-0.299007	0.573845	1
MSMEG_0738	CDS	MSMEG_0738	conserved hypothetical protein	-0.34959	0.51711	1
MSMEG_0739	CDS	MSMEG_0739	spou rRNA methylase family protein	-0.673952	0.196112	1
MSMEG_0740	CDS	MSMEG_0740	glycosyl hydrolase family protein 76	0.247704	0.627943	1
MSMEG_0741	CDS	MSMEG_0741	conserved hypothetical protein	0.267323	0.63735	1
MSMEG_0742	CDS	MSMEG_0742	probable transcriptional regulatory protein	-0.145075	0.781829	1
MSMEG_0743	CDS	MSMEG_0743	xanthine dehydrogenase	0.298566	0.562502	1
MSMEG_0744	CDS	MSMEG_0744	carbon monoxide dehydrogenase medium chain	0.216532	0.744525	1
MSMEG_0745	CDS	MSMEG_0745	[2Fe-2S] binding domain protein	0.563442	0.4402	1
MSMEG_0746	CDS	MSMEG_0746	carbon-monoxide dehydrogenase	0.463588	0.48518	1
MSMEG_0747	CDS	MSMEG_0747	carbon monoxide dehydrogenase F protein	0.490468	0.457941	1
MSMEG_0748	CDS	MSMEG_0748	ATPase associated with various cellular activities	0.44128	0.586908	1
MSMEG_0749	CDS	MSMEG_0749	carbon monoxide dehydrogenase subunit G (CoxG) family protein	0.602606	0.437157	1
MSMEG_0751	CDS	MSMEG_0751	conserved hypothetical protein	-1.35088	0.0706776	1
MSMEG_0750	CDS	MSMEG_0750	membrane protein	-0.220613	0.666937	1
MSMEG_0752	CDS	fbaA	fructose-bisphosphate aldolase	0.228197	0.679319	1
MSMEG_0753	CDS	MSMEG_0753	conserved hypothetical protein	-0.465238	0.37388	1
MSMEG_0754	CDS	MSMEG_0754	conserved hypothetical protein	-0.298478	0.549676	1
MSMEG_0755	CDS	MSMEG_0755	cobalt-zinc-cadmium resistance protein	0.180998	0.837166	1
MSMEG_0757	CDS	MSMEG_0757	hypothetical protein	-1.626	0.0521789	1
MSMEG_0756	CDS	MSMEG_0756	peptidase	0.0105741	0.986398	1
MSMEG_0758	CDS	MSMEG_0758	conserved hypothetical protein	0.463267	0.6149	1
MSMEG_0759	CDS	purA	adenylosuccinate synthetase	-0.128084	0.817081	1
MSMEG_0760	CDS	MSMEG_0760	thioesterase family protein	0.123878	0.835844	1
MSMEG_0761	CDS	MSMEG_0761	conserved domain protein	0.517571	0.373906	1
MSMEG_0762	CDS	MSMEG_0762	cytochrome P450 FAS1	0.398487	0.474686	1
MSMEG_0763	CDS	MSMEG_0763	antibiotic transporter	0.0949017	0.871247	1
MSMEG_0764	CDS	MSMEG_0764	Na+/H+ antiporter	0.00497152	0.993142	1
MSMEG_0765	CDS	MSMEG_0765	zinc finger	-0.0748307	0.881641	1
MSMEG_0766	CDS	purT	phosphoribosylglycinamide formyltransferase 2	-0.307488	0.568299	1
MSMEG_0767	CDS	MSMEG_0767	hypothetical protein	-0.241841	0.653856	1
MSMEG_0768	CDS	MSMEG_0768	conserved hypothetical protein	-0.579987	0.320148	1
MSMEG_0769	CDS	metZ	O-succinylhomoserine sulfhydrylase	-0.54909	0.333004	1
MSMEG_0770	CDS	MSMEG_0770	hypothetical protein	-0.93902	0.131405	1
MSMEG_0771	CDS	MSMEG_0771	putative oxidoreductase YqjQ	0.336416	0.583673	1
MSMEG_0772	CDS	MSMEG_0772	phytase	0.698315	0.79063	1
MSMEG_0773	CDS	MSMEG_0773	acetyltransferase	-0.210282	0.775594	1
MSMEG_0774	CDS	MSMEG_0774		0.205202	0.722538	1
MSMEG_0776	CDS	MSMEG_0776	conserved hypothetical protein	-0.998484	0.22651	1
MSMEG_0775	CDS	MSMEG_0775	metallo-beta-lactamase superfamily protein	0.331379	0.526313	1
MSMEG_0777	CDS	MSMEG_0777	F420-dependent glucose-6-phosphate dehydrogenase	0.329014	0.599115	1
MSMEG_0778	CDS	MSMEG_0778	putative transcriptional regulator	0.228638	0.730047	1
MSMEG_0779	CDS	MSMEG_0779	short-chain dehydrogenase/reductase SDR	0.456743	0.523895	1
MSMEG_0780	CDS	MSMEG_0780	phosphotransferase enzyme family protein	0.852693	0.189128	1
MSMEG_0781	CDS	MSMEG_0781	amino acid permease	-2.05083	0.0305516	1
MSMEG_0782	CDS	MSMEG_0782	aminotransferase class-III	-0.858627	0.127612	1
MSMEG_0783	CDS	pta	phosphate acetyltransferase	-0.78111	0.21612	1
MSMEG_0784	CDS	ackA	acetate kinase	-1.71994	0.0149086	1
MSMEG_0785	CDS	MSMEG_0785	conserved hypothetical protein	0.713112	0.719171	1
MSMEG_0786	CDS	MSMEG_0786	serine/threonine protein kinase	0.0156786	0.988283	1
MSMEG_0787	CDS	MSMEG_0787	Bacterial extracellular solute-binding protein	-0.201624	0.68975	1
MSMEG_0788	CDS	MSMEG_0788	putative conserved membrane protein	-0.267879	0.599313	1
MSMEG_0790	CDS	MSMEG_0790	hydrolase	0.142914	0.772684	1
MSMEG_0789	CDS	thiE	thiamine-phosphate pyrophosphorylase	0.410247	0.417577	1
MSMEG_0791	CDS	thiO	glycine oxidase ThiO	0.229616	0.647824	1
MSMEG_0792	CDS	thiS	thiamine biosynthesis protein ThiS	0.325557	0.536378	1
MSMEG_0793	CDS	thiG	thiazole biosynthesis protein ThiG	0.46329	0.407403	1
MSMEG_0794	CDS	MSMEG_0794	conserved hypothetical protein	0.440425	0.421425	1
MSMEG_0795	CDS	MSMEG_0795	ABC transporter ATP-binding protein	0.317797	0.520123	1
MSMEG_0796	CDS	MSMEG_0796	ABC transporter integral membrane subunit	-0.114399	0.823916	1
MSMEG_0797	CDS	MSMEG_0797		-0.640463	0.259979	1
MSMEG_0798	CDS	MSMEG_0798	hypothetical protein	0.0945093	0.893964	1
MSMEG_0799	CDS	MSMEG_0799	hypothetical protein	-0.562133	0.449677	1
MSMEG_0800	CDS	MSMEG_0800	hypothetical protein	0.0632835	1	1
MSMEG_0801	CDS	MSMEG_0801	IS1096	-0.524406	0.359673	1
MSMEG_0802	CDS	MSMEG_0802	IS1096	-0.18327	0.712853	1
MSMEG_0803	CDS	MSMEG_0803	hypothetical protein	-1.22251	0.152273	1
MSMEG_0804	CDS	MSMEG_0804	hypothetical protein	0.771292	1	1
MSMEG_0805	CDS	MSMEG_0805	conserved hypothetical protein	-0.259656	0.782541	1
MSMEG_0806	CDS	MSMEG_0806	hydrolase	0.490228	0.366672	1
MSMEG_0807	CDS	MSMEG_0807	leupeptin-inactivating enzyme 1	0.0677138	0.898293	1
MSMEG_0808	CDS	MSMEG_0808	possible chalcone synthase Pks10	-0.694002	0.318561	1
MSMEG_0809	CDS	MSMEG_0809	isoprenylcysteine carboxyl methyltransferase	-1.34797	0.353202	1
MSMEG_0811	CDS	MSMEG_0811	oxidoreductase	-0.922784	0.609172	1
MSMEG_0810	CDS	MSMEG_0810	putative pyrimidine permease RutG	0.243926	0.645359	1
MSMEG_0812	CDS	MSMEG_0812	amino acid transporter	0.25609	0.687178	1
MSMEG_0813	CDS	MSMEG_0813	conserved hypothetical protein	-0.551713	0.366319	1
MSMEG_0815	CDS	MSMEG_0815	transcriptional regulator	-0.459199	0.391075	1
MSMEG_0814	CDS	MSMEG_0814	membrane protein	0.0632504	0.904504	1
MSMEG_0816	CDS	MSMEG_0816	flavin-binding monooxygenase	-0.236917	0.651359	1
MSMEG_0817	CDS	MSMEG_0817	LysR-family protein transcriptional regulator	0.410543	0.464509	1
MSMEG_0818	CDS	MSMEG_0818	transporter	0.536439	0.311754	1
MSMEG_0819	CDS	MSMEG_0819	N-carbamoyl-L-amino acid amidohydrolase	0.469624	0.360569	1
MSMEG_0821	CDS	MSMEG_0821	glutamyl-tRNA(Gln) amidotransferase subunit A	0.270973	0.621895	1
MSMEG_0820	CDS	MSMEG_0820	conserved hypothetical protein	-0.193517	0.877328	1
MSMEG_0822	CDS	MSMEG_0822	cytochrome P450	-0.595257	0.269091	1
MSMEG_0823	CDS	MSMEG_0823	conserved hypothetical protein	0.31	0.525628	1
MSMEG_0824	CDS	MSMEG_0824	conserved hypothetical protein	0.636101	0.320572	1
MSMEG_0825	CDS	thiD	phosphomethylpyrimidine kinase	0.770999	0.164447	1
MSMEG_0826	CDS	thiC	thiamine biosynthesis protein ThiC	0.660174	0.217703	1
MSMEG_0827	CDS	MSMEG_0827	major facilitator superfamily protein MFS_1	-0.700421	0.306262	1
MSMEG_0828	CDS	MSMEG_0828	immunogenic protein MPT63	0.939591	0.101349	1
MSMEG_0829	CDS	xth	exodeoxyribonuclease III	-0.77848	0.218607	1
MSMEG_0831	CDS	MSMEG_0831	short chain dehydrogenase	0.270526	0.734541	1
MSMEG_0830	CDS	MSMEG_0830	acetyltransferase	-0.473701	0.358354	1
MSMEG_0832	CDS	def	peptide deformylase	-0.192602	0.711161	1
MSMEG_0833	CDS	MSMEG_0833	conserved hypothetical protein	-0.979448	0.164119	1
MSMEG_0834	CDS	MSMEG_0834	tuberculin related peptide	-0.756186	0.230852	1
MSMEG_0835	CDS	sodC	copper/zinc superoxide dismutase	0.252179	0.638695	1
MSMEG_0836	CDS	MSMEG_0836	carboxylate-amine ligase	-0.0538504	0.920193	1
MSMEG_0837	CDS	MSMEG_0837	hypothetical protein	-0.493258	0.359925	1
MSMEG_0838	CDS	MSMEG_0838	AsnC-family protein transcriptional regulator	-0.148686	0.784336	1
MSMEG_0839	CDS	MSMEG_0839	ATP-dependent protease La (LON) domain subfamily protein	0.170503	0.754441	1
MSMEG_0840	CDS	MSMEG_0840	hypothetical protein	-0.224719	0.67496	1
MSMEG_0841	CDS	MSMEG_0841		-0.708647	0.228705	1
MSMEG_0842	CDS	MSMEG_0842	hypothetical protein	-0.71408	0.254838	1
MSMEG_0843	CDS	MSMEG_0843	multisubunit Na+/H+ antiporter	-0.0963765	0.854736	1
MSMEG_0844	CDS	MSMEG_0844	multiple resistance and pH regulation protein F	0.0278397	0.964125	1
MSMEG_0845	CDS	MSMEG_0845	multisubunit Na+/H+ antiporter	-0.208427	0.691948	1
MSMEG_0846	CDS	MSMEG_0846	NADH-ubiquinone oxidoreductase/multisubunit na+/h+ antiporter	-0.392239	0.462823	1
MSMEG_0847	CDS	MSMEG_0847	NADH-ubiquinone/plastoquinone oxidoreductase chain 4l family protein	-0.401449	0.465889	1
MSMEG_0848	CDS	MSMEG_0848	NADH ubiquinone oxidoreductase subunit 5	-0.589058	0.277823	1
MSMEG_0849	CDS	MSMEG_0849	oxygenase	-0.240176	0.66789	1
MSMEG_0850	CDS	MSMEG_0850	conserved hypothetical protein	0.0964704	0.857151	1
MSMEG_0851	CDS	MSMEG_0851	Citrate transporter	-0.0198398	1	1
MSMEG_0852	CDS	MSMEG_0852	CBS domain protein	0.0675774	0.926261	1
MSMEG_0853	CDS	MSMEG_0853	conserved hypothetical protein	-0.506627	0.48207	1
MSMEG_0854	CDS	MSMEG_0854	two-component system sensor kinase	0.150948	0.784942	1
MSMEG_0856	CDS	MSMEG_0856	DNA-binding response regulator	0.460913	0.358969	1
MSMEG_0855	CDS	MSMEG_0855	conserved hypothetical protein	-0.0450956	0.963947	1
MSMEG_0857	CDS	MSMEG_0857	conserved hypothetical protein	0.411442	0.442133	1
MSMEG_0859	CDS	MSMEG_0859	transcriptional regulator	-0.0841222	0.86953	1
MSMEG_0858	CDS	MSMEG_0858	cell division control protein Cdc48	-0.158757	0.759417	1
MSMEG_0860	CDS	MSMEG_0860	CDP-diacylglycerol--serine O-phosphatidyltransferase	-0.286042	0.575979	1
MSMEG_0861	CDS	psd	phosphatidylserine decarboxylase	-0.0832688	0.870897	1
MSMEG_0862	CDS	MSMEG_0862	molybdopterin biosynthesis protein MoeA	-0.0122635	0.9851	1
MSMEG_0863	CDS	MSMEG_0863	short chain dehydrogenase	-0.168823	0.741976	1
MSMEG_0864	CDS	MSMEG_0864	bacterial membrane flanked domain family protein	-0.0980373	0.864261	1
MSMEG_0865	CDS	MSMEG_0865	bacterial membrane flanked domain family protein	-0.057618	0.931131	1
MSMEG_0867	CDS	MSMEG_0867	hydrolase	-0.746542	0.178306	1
MSMEG_0866	CDS	MSMEG_0866	DNA or RNA helicase of superfamily protein II	-1.28547	0.0821201	1
MSMEG_0868	CDS	MSMEG_0868	hypothetical protein	-0.442834	0.623211	1
MSMEG_0869	CDS	MSMEG_0869	hypothetical protein	0	1	1
MSMEG_0870	CDS	MSMEG_0870	oxidoreductase	0.240804	0.698644	1
MSMEG_0871	CDS	MSMEG_0871	putative aldehyde or xanthine dehydrogenase	-0.382484	0.594702	1
MSMEG_0872	CDS	MSMEG_0872	twin-arginine translocation pathway signal	-0.0501302	1	1
MSMEG_0873	CDS	MSMEG_0873	hypothetical protein	-1.75444	1	1
MSMEG_0874	CDS	MSMEG_0874	transcriptional regulator	0.0631741	0.930947	1
MSMEG_0875	CDS	MSMEG_0875	putative sialic acid transporter	-0.0569965	0.918945	1
MSMEG_0877	CDS	MSMEG_0877	dihydrodipicolinate synthase	0.296884	0.627284	1
MSMEG_0876	CDS	MSMEG_0876	short chain dehydrogenase	0.631924	0.315077	1
MSMEG_0878	CDS	MSMEG_0878	transcriptional regulator	-0.168793	0.757524	1
MSMEG_0879	CDS	MSMEG_0879	hypothetical protein	-0.134583	0.835773	1
MSMEG_0880	CDS	groL1	chaperonin GroL	0.326334	0.5611	1
MSMEG_0881	CDS	MSMEG_0881	conserved hypothetical protein	-0.132407	0.948	1
MSMEG_0882	CDS	MSMEG_0882	conserved hypothetical protein	0.0599297	0.924833	1
MSMEG_0883	CDS	MSMEG_0883	amidohydrolase family protein	0.291625	0.632625	1
MSMEG_0884	CDS	MSMEG_0884	glyoxalase family protein	-0.0162069	0.975898	1
MSMEG_0885	CDS	MSMEG_0885	conserved hypothetical protein	0.161593	0.774227	1
MSMEG_0886	CDS	MSMEG_0886	serine/threonine-protein kinase PknD	0.303621	0.572848	1
MSMEG_0887	CDS	MSMEG_0887	conserved hypothetical protein	0.224862	0.736586	1
MSMEG_0888	CDS	MSMEG_0888	conserved hypothetical protein	0.0593508	0.930818	1
MSMEG_0889	CDS	MSMEG_0889	succinic semialdehyde dehydrogenase	0.550894	0.52461	1
MSMEG_0890	CDS	MSMEG_0890	HD domain protein	0.446602	0.500024	1
MSMEG_0891	CDS	MSMEG_0891	polyphosphate kinase 2	-0.617997	0.281296	1
MSMEG_0892	CDS	MSMEG_0892	conserved hypothetical protein	-0.238929	0.644847	1
MSMEG_0893	CDS	MSMEG_0893	hypothetical protein	-1.07627	0.305866	1
MSMEG_0894	CDS	MSMEG_0894	dihydrodipicolinate reductase	0.566325	0.382803	1
MSMEG_0895	CDS	MSMEG_0895	bacterial regulatory protein	-0.0750179	0.887707	1
MSMEG_0896	CDS	MSMEG_0896	integral membrane transport protein	-0.125841	0.809518	1
MSMEG_0897	CDS	MSMEG_0897	conserved hypothetical protein	0.401269	0.457985	1
MSMEG_0898	CDS	MSMEG_0898	tagatose-1	0.225155	0.678242	1
MSMEG_0899	CDS	MSMEG_0899	prolyl oligopeptidase family protein	0.066491	0.896495	1
MSMEG_0900	CDS	MSMEG_0900	eptc-inducible aldehyde dehydrogenase	0.464024	0.506299	1
MSMEG_0901	CDS	MSMEG_0901	conserved hypothetical protein	0.30831	0.60709	1
MSMEG_0902	CDS	MSMEG_0902	cyclopropane-fatty-acyl-phospholipid synthase 1	-0.876363	0.157627	1
MSMEG_0903	CDS	lpdA	dihydrolipoamide dehydrogenase	0.346896	0.539779	1
MSMEG_0904	CDS	MSMEG_0904	probable conserved membrane protein	-0.00170521	1	1
MSMEG_0905	CDS	pcaC	4-carboxymuconolactone decarboxylase domain protein	0.410795	0.496119	1
MSMEG_0906	CDS	MSMEG_0906	DNA-binding protein	-1.14065	0.0669408	1
MSMEG_0907	CDS	MSMEG_0907	conserved hypothetical protein	0.416842	0.75756	1
MSMEG_0908	CDS	MSMEG_0908	hypothetical protein	-0.292091	0.810015	1
MSMEG_0909	CDS	MSMEG_0909	acyl-ACP thioesterase superfamily protein	-0.124716	0.808562	1
MSMEG_0910	CDS	MSMEG_0910	hypothetical protein	-1.86711	0.509446	1
MSMEG_0911	CDS	aceA	isocitrate lyase	0.0229065	0.966743	1
MSMEG_0912	CDS	MSMEG_0912	3-hydroxybutyryl-CoA dehydrogenase	-0.159357	0.771965	1
MSMEG_0913	CDS	MSMEG_0913	methoxy mycolic acid synthase 1	-0.388748	0.49426	1
MSMEG_0914	CDS	MSMEG_0914	conserved hypothetical protein	-0.0459159	0.949454	1
MSMEG_0915	CDS	MSMEG_0915	polyphosphate kinase 2 superfamily protein	-0.209898	0.684895	1
MSMEG_0916	CDS	MSMEG_0916	transcriptional regulator	-0.522138	0.348467	1
MSMEG_0917	CDS	MSMEG_0917	conserved hypothetical protein	0.192513	0.703953	1
MSMEG_0918	CDS	MSMEG_0918	transcriptional regulator	-0.178997	0.735478	1
MSMEG_0919	CDS	MSMEG_0919	heparin-binding hemagglutinin	0.0611945	0.90492	1
MSMEG_0920	CDS	MSMEG_0920	conserved hypothetical protein	-0.242277	0.631997	1
MSMEG_0921	CDS	MSMEG_0921	conserved hypothetical protein	0.0287323	0.955273	1
MSMEG_0922	CDS	deoC	deoxyribose-phosphate aldolase	0.0888553	0.857938	1
MSMEG_0923	CDS	MSMEG_0923	conserved hypothetical protein	-0.0141653	0.979655	1
MSMEG_0924	CDS	MSMEG_0924	hydrolase	0.0805505	0.882059	1
MSMEG_0925	CDS	MSMEG_0925	conserved hypothetical protein	-0.689967	0.193863	1
MSMEG_0926	CDS	MSMEG_0926	conserved hypothetical protein	-0.743024	0.160559	1
MSMEG_0927	CDS	MSMEG_0927	conserved hypothetical protein	-0.71233	0.175885	1
MSMEG_0928	CDS	murB	UDP-N-acetylenolpyruvoylglucosamine reductase	-0.883641	0.180596	1
MSMEG_0929	CDS	MSMEG_0929	ErfK/YbiS/YcfS/YnhG family protein	-0.6401	0.282215	1
MSMEG_0930	CDS	MSMEG_0930	serine 3-dehydrogenase	-0.0912862	0.856132	1
MSMEG_0931	CDS	MSMEG_0931	hypothetical protein	-1.66628	0.424991	1
MSMEG_0932	CDS	MSMEG_0932	ROK family protein	-1.16767	0.0968621	1
MSMEG_0933	CDS	MSMEG_0933	conserved hypothetical protein	0.329106	0.566769	1
MSMEG_0934	CDS	MSMEG_0934	conserved hypothetical protein	0.262599	0.649138	1
MSMEG_0935	CDS	MSMEG_0935	2,3-bisphosphoglycerate-dependent phosphoglycerate mutase	-0.247834	0.654671	1
MSMEG_0936	CDS	senX3	sensor histidine kinase SenX3	-0.680579	0.218363	1
MSMEG_0937	CDS	regX3	DNA-binding response regulator RegX3	-0.0241942	0.963004	1
MSMEG_0938	CDS	MSMEG_0938	conserved hypothetical protein	-0.532922	0.330925	1
MSMEG_0939	CDS	MSMEG_0939	Ppx/GppA phosphatase family protein	-0.592102	0.337417	1
MSMEG_0940	CDS	MSMEG_0940	conserved hypothetical protein	-0.274281	0.619087	1
MSMEG_0941	CDS	MSMEG_0941	AP endonuclease	-0.377161	0.469418	1
MSMEG_0942	CDS	MSMEG_0942	conserved hypothetical protein	-0.338275	0.539028	1
MSMEG_0943	CDS	proC	pyrroline-5-carboxylate reductase	-0.166713	0.751173	1
MSMEG_0944	CDS	MSMEG_0944	DNA binding domain	-0.0375161	0.944097	1
MSMEG_0945	CDS	MSMEG_0945	conserved domain protein	-0.590484	0.352998	1
MSMEG_0946	CDS	MSMEG_0946	NAD dependent epimerase/dehydratase family protein	-0.748085	0.245093	1
MSMEG_0947	CDS	MSMEG_0947	acyltransferase	-0.301306	0.557432	1
MSMEG_0948	CDS	MSMEG_0948	conserved hypothetical protein	-0.910982	0.155746	1
MSMEG_0949	CDS	MSMEG_0949	HAD-superfamily protein subfamily protein IB hydrolase	-0.450621	0.377816	1
MSMEG_0950	CDS	MSMEG_0950	hypothetical protein	-1.07112	0.108935	1
MSMEG_0951	CDS	MSMEG_0951	glutaredoxin 2	-0.794097	0.238125	1
MSMEG_0952	CDS	hemA	glutamyl-tRNA reductase	-0.252138	0.640843	1
MSMEG_0953	CDS	hemC	porphobilinogen deaminase	-0.507932	0.398023	1
MSMEG_0954	CDS	hemD	uroporphyrinogen-III synthase	-0.190525	0.718291	1
MSMEG_0956	CDS	hemB	delta-aminolevulinic acid dehydratase	-0.190453	0.716901	1
MSMEG_0955	CDS	MSMEG_0955	hypothetical protein	-0.870706	0.725057	1
MSMEG_0957	CDS	MSMEG_0957	hypothetical protein	-0.39449	0.483766	1
MSMEG_0958	CDS	MSMEG_0958	hypothetical protein	-1.39068	0.0615438	1
MSMEG_0959	CDS	MSMEG_0959	putative conserved transmembrane protein	-0.51527	0.384814	1
MSMEG_0960	CDS	MSMEG_0960	putative transmembrane protein	-0.134234	0.847673	1
MSMEG_0961	CDS	MSMEG_0961		-0.931873	0.157355	1
MSMEG_0962	CDS	MSMEG_0962	TetR-family protein transcriptional regulator	-0.449344	0.44587	1
MSMEG_0963	CDS	MSMEG_0963	hypothetical protein	0.366543	0.585827	1
MSMEG_0964	CDS	MSMEG_0964	pyridoxamine 5'-phosphate oxidase family protein	0.345387	0.599686	1
MSMEG_0965	CDS	MSMEG_0965	porin	0.318702	0.569987	1
MSMEG_0966	CDS	MSMEG_0966	conserved hypothetical protein	0.589975	0.353595	1
MSMEG_0967	CDS	MSMEG_0967	conserved hypothetical protein	0.31841	0.612231	1
MSMEG_0968	CDS	MSMEG_0968	cytochrome P450	0.388479	0.556622	1
MSMEG_0969	CDS	hemL	glutamate-1-semialdehyde-2	-0.0521005	0.922968	1
MSMEG_0970	CDS	MSMEG_0970	phosphoglycerate mutase family protein	-0.887796	0.129378	1
MSMEG_0971	CDS	MSMEG_0971	conserved hypothetical protein	-1.0033	0.12108	1
MSMEG_0972	CDS	MSMEG_0972	cytochrome C biogenesis protein transmembrane region	-0.743033	0.21145	1
MSMEG_0973	CDS	MSMEG_0973	conserved membrane protein	-0.96872	0.130325	1
MSMEG_0974	CDS	ccsB	cytochrome c-type biogenesis protein CcsB	-0.370712	0.509276	1
MSMEG_0975	CDS	MSMEG_0975	conserved hypothetical protein	0.0122243	0.984777	1
MSMEG_0976	CDS	MSMEG_0976	conserved hypothetical protein	0.0687961	0.898208	1
MSMEG_0977	CDS	MSMEG_0977	conserved hypothetical protein	-1.05248	0.117305	1
MSMEG_0978	CDS	MSMEG_0978	aminotransferase	-0.635666	0.269667	1
MSMEG_0979	CDS	MSMEG_0979	keratin associated protein	-1.30697	0.126622	1
MSMEG_0980	CDS	MSMEG_0980	signal transduction histidine kinase	-0.274308	0.745135	1
MSMEG_0981	CDS	MSMEG_0981	two-component system regulator	0.358803	0.651813	1
MSMEG_0982	CDS	MSMEG_0982	immunogenic protein	0.289058	0.698182	1
MSMEG_0984	CDS	MSMEG_0984	trap transporter	0.428761	0.577307	1
MSMEG_0983	CDS	MSMEG_0983	two-component system response regulator	-0.557167	0.291076	1
MSMEG_0985	CDS	MSMEG_0985	sugar transporter family protein	-0.604683	0.285543	1
MSMEG_0986	CDS	MSMEG_0986	RemM protein	0.106479	0.838523	1
MSMEG_0987	CDS	MSMEG_0987	hypothetical protein	0.283373	0.650842	1
MSMEG_0988	CDS	menA	1,4-dihydroxy-2-naphthoate octaprenyltransferase	-0.0957662	0.860167	1
MSMEG_0989	CDS	MSMEG_0989	conserved hypothetical protein	-0.255562	0.619954	1
MSMEG_0990	CDS	mtaP	methylthioadenosine phosphorylase	-0.211044	0.687751	1
MSMEG_0991	CDS	MSMEG_0991	NAD-dependent epimerase/dehydratase	0.168595	0.746839	1
MSMEG_0992	CDS	MSMEG_0992	2-nitropropane dioxygenase	0.482029	0.409714	1
MSMEG_0993	CDS	MSMEG_0993	histidine kinase	0.105251	0.859554	1
MSMEG_0994	CDS	resD	DNA-binding response regulator ResD	-0.123655	0.82271	1
MSMEG_0995	CDS	MSMEG_0995	glycosyl transferase	-0.294886	0.665779	1
MSMEG_0996	CDS	MSMEG_0996	conserved hypothetical protein	0.735099	0.348945	1
MSMEG_0997	CDS	MSMEG_0997	conserved hypothetical protein	0.628334	0.372887	1
MSMEG_0998	CDS	MSMEG_0998	oxidoreductase	-0.260052	0.804228	1
MSMEG_1000	CDS	MSMEG_1000	hypothetical protein	0.162319	0.881335	1
MSMEG_0999	CDS	MSMEG_0999	integral membrane protein	-0.00659578	1	1
MSMEG_1001	CDS	MSMEG_1001	acetyltransferase	-0.0474536	0.932845	1
MSMEG_1002	CDS	MSMEG_1002	IS1096	-0.585627	0.308119	1
MSMEG_1003	CDS	MSMEG_1003	IS1096	-0.0838061	0.879733	1
MSMEG_1004	CDS	MSMEG_1004		0.107361	0.836645	1
MSMEG_1005	CDS	MSMEG_1005	methyltransferase type 11	0.405866	0.532774	1
MSMEG_1006	CDS	MSMEG_1006	aminoglycoside phosphotransferase	0.314912	0.566298	1
MSMEG_1007	CDS	MSMEG_1007	transport protein	-0.967174	0.190962	1
MSMEG_1008	CDS	MSMEG_1008	conserved hypothetical protein	-1.44883	0.0672847	1
MSMEG_1009	CDS	MSMEG_1009	cytochrome p450	0.358115	0.617258	1
MSMEG_1010	CDS	MSMEG_1010	transcriptional regulator	0.102544	0.860756	1
MSMEG_1011	CDS	MSMEG_1011	short chain dehydrogenase	-0.18454	0.715938	1
MSMEG_1012	CDS	MSMEG_1012	alkaline phosphatase	0.493782	0.376236	1
MSMEG_1013	CDS	MSMEG_1013	conserved hypothetical protein	0.19088	0.721394	1
MSMEG_1014	CDS	dinB	DNA polymerase IV	-0.131152	0.801579	1
MSMEG_1015	CDS	MSMEG_1015	transcriptional regulator	-0.260768	0.604142	1
MSMEG_1016	CDS	MSMEG_1016	secreted protein	-0.0530085	1	1
MSMEG_1017	CDS	MSMEG_1017	glutaredoxin	-0.411919	0.471567	1
MSMEG_1018	CDS	MSMEG_1018		-0.633578	0.26637	1
MSMEG_1019	CDS	MSMEG_1019	ribonucleoside-diphosphate reductase	-0.173541	0.749959	1
MSMEG_1020	CDS	MSMEG_1020		-0.0863725	0.882306	1
MSMEG_1021	CDS	MSMEG_1021	glyoxalase/bleomycin resistance protein/dioxygenase	0.0733414	0.913715	1
MSMEG_1022	CDS	MSMEG_1022	conserved hypothetical protein	0.770837	0.654823	1
MSMEG_1023	CDS	MSMEG_1023	integral membrane transporter	0.283582	0.703359	1
MSMEG_1024	CDS	MSMEG_1024	hypothetical protein	0.678046	0.336316	1
MSMEG_1026	CDS	MSMEG_1026	putative acetyltransferase	-0.350972	0.566639	1
MSMEG_1025	CDS	MSMEG_1025	TetR-family protein transcriptional regulator	-1.10945	0.137889	1
MSMEG_1027	CDS	MSMEG_1027	conserved hypothetical protein	-0.198947	0.732387	1
MSMEG_1028	CDS	MSMEG_1028	geranylgeranyl reductase	-0.244304	0.656768	1
MSMEG_1029	CDS	MSMEG_1029	probable transcriptional regulatory protein	-1.05062	0.105486	1
MSMEG_1030	CDS	MSMEG_1030	monooxygenase	-1.0794	0.0932842	1
MSMEG_1031	CDS	MSMEG_1031	conserved hypothetical protein	-1.40072	0.0559064	1
MSMEG_1032	CDS	MSMEG_1032	hypothetical protein	-0.48682	0.377214	1
MSMEG_1033	CDS	MSMEG_1033	ribonucleoside-diphosphate reductase	-0.237205	0.66169	1
MSMEG_1034	CDS	MSMEG_1034	putative esterase family protein	-0.775556	0.172413	1
MSMEG_1035	CDS	MSMEG_1035	conserved hypothetical protein	0.16615	0.736999	1
MSMEG_1036	CDS	MSMEG_1036		-1.13391	0.124532	1
MSMEG_1037	CDS	MSMEG_1037	alcohol dehydrogenase	-0.398314	0.460669	1
MSMEG_1038	CDS	MSMEG_1038	GTP cyclohydrolase II	-0.170274	0.743719	1
MSMEG_1039	CDS	MSMEG_1039	Periplasmic binding protein	-0.652318	0.272036	1
MSMEG_1040	CDS	ctaD		-0.598022	0.318129	1
MSMEG_1041	CDS	serB	phosphoserine phosphatase	-0.986966	0.142791	1
MSMEG_1042	CDS	MSMEG_1042	hypothetical protein	-0.501993	0.341122	1
MSMEG_1043	CDS	MSMEG_1043	GntR-family protein transcriptional regulator	0.0318432	0.978148	1
MSMEG_1044	CDS	MSMEG_1044	hypothetical protein	0.334338	0.628481	1
MSMEG_1045	CDS	MSMEG_1045	integral membrane protein	0.092779	0.861572	1
MSMEG_1046	CDS	MSMEG_1046	ABC-type molybdenum transport system	-0.213236	0.678312	1
MSMEG_1047	CDS	MSMEG_1047	nudix hydrolase	0.0386929	0.940457	1
MSMEG_1048	CDS	MSMEG_1048	probable enoyl-CoA hydratase	-0.111213	0.826404	1
MSMEG_1049	CDS	MSMEG_1049	methyltransferase	0.144224	0.780433	1
MSMEG_1050	CDS	MSMEG_1050	SAM-dependent methyltransferase	-0.329645	0.546263	1
MSMEG_1051	CDS	MSMEG_1051	immunogenic protein MPB64/MPT64	-0.124388	0.808815	1
MSMEG_1052	CDS	MSMEG_1052	amino acid carrier protein	0.226812	0.721379	1
MSMEG_1054	CDS	MSMEG_1054	hypothetical protein	-1.38119	0.160808	1
MSMEG_1053	CDS	MSMEG_1053	conserved hypothetical protein	-0.419028	0.428185	1
MSMEG_1055	CDS	MSMEG_1055	hexapeptide transferase family protein	-0.641735	0.258579	1
MSMEG_1056	CDS	MSMEG_1056		0.389363	0.516057	1
MSMEG_1057	CDS	fni	isopentenyl-diphosphate delta-isomerase	0.025527	0.963493	1
MSMEG_1058	CDS	MSMEG_1058	IS1096	-0.504612	0.373117	1
MSMEG_1059	CDS	MSMEG_1059	IS1096	-0.0765867	0.890724	1
MSMEG_1060	CDS	MSMEG_1060	putative Lsr2 protein	0.161574	0.776508	1
MSMEG_1061	CDS	MSMEG_1061	phosphohydrolase	0.079384	0.880087	1
MSMEG_1062	CDS	MSMEG_1062	O-succinylbenzoic acid--CoA ligase	-0.208056	0.680034	1
MSMEG_1063	CDS	MSMEG_1063	conserved hypothetical protein	-0.262406	0.637122	1
MSMEG_1064	CDS	MSMEG_1064	phosphate/sulphate permease	0.207841	0.700563	1
MSMEG_1065	CDS	MSMEG_1065	conserved hypothetical protein	0.115585	0.846845	1
MSMEG_1066	CDS	MSMEG_1066	conserved hypothetical protein	-0.250843	0.679193	1
MSMEG_1067	CDS	MSMEG_1067	conserved hypothetical protein	-0.440448	0.466891	1
MSMEG_1068	CDS	MSMEG_1068	regulatory protein	-0.669713	0.256493	1
MSMEG_1069	CDS	MSMEG_1069	amino acid permease-associated region	-0.564827	0.414605	1
MSMEG_1070	CDS	MSMEG_1070	3-oxoacyl-[acyl-carrier-protein] reductase	0.243218	0.832422	1
MSMEG_1071	CDS	MSMEG_1071	3-oxoacyl-[acyl-carrier-protein] reductase	0.288869	0.648927	1
MSMEG_1072	CDS	speB	agmatinase	0.298196	0.623902	1
MSMEG_1074	CDS	MSMEG_1074	polysaccharide deacetylase	-0.429261	0.411664	1
MSMEG_1073	CDS	MSMEG_1073	oxidoreductase	-0.197351	0.709086	1
MSMEG_1075	CDS	menB	naphthoate synthase	-0.198557	0.706955	1
MSMEG_1076	CDS	MSMEG_1076	conserved hypothetical protein	0.0570817	0.9259	1
MSMEG_1077	CDS	MSMEG_1077	conserved hypothetical protein	-0.0114445	0.988866	1
MSMEG_1078	CDS	MSMEG_1078	hydrolase	0.100476	0.857246	1
MSMEG_1079	CDS	MSMEG_1079	hypothetical protein	-1.40023	0.0846601	1
MSMEG_1080	CDS	MSMEG_1080	large subunit of N	-0.427532	0.490915	1
MSMEG_1081	CDS	MSMEG_1081	hypothetical protein	-0.962919	0.299889	1
MSMEG_1082	CDS	MSMEG_1082	putative response regulator	-1.87918	0.0795738	1
MSMEG_1083	CDS	MSMEG_1083	hypothetical protein	-1.75443	1	1
MSMEG_1084	CDS	MSMEG_1084	peptide/opine/nickel uptake family protein ABC transporter	-1.6663	0.424948	1
MSMEG_1085	CDS	MSMEG_1085	dipeptide transport system permease protein DppB	0.286464	1	1
MSMEG_1086	CDS	MSMEG_1086	ABC transporter permease protein	0.499979	0.613384	1
MSMEG_1087	CDS	MSMEG_1087		0.0194439	1	1
MSMEG_1088	CDS	gatA	glutamyl-tRNA(Gln)/aspartyl-tRNA(Asn) amidotransferase	0.401807	0.509541	1
MSMEG_1089	CDS	MSMEG_1089	hypothetical protein	0.408973	0.558511	1
MSMEG_1090	CDS	MSMEG_1090	amidase	0.521395	0.468672	1
MSMEG_1091	CDS	MSMEG_1091	urease accessory protein UreE 1	0.283291	0.695075	1
MSMEG_1092	CDS	MSMEG_1092	urease accessory protein UreF	0.353818	0.571085	1
MSMEG_1093	CDS	MSMEG_1093	urease gamma/beta subunit	0.272874	0.691174	1
MSMEG_1094	CDS	ureC	urease	0.446234	0.434083	1
MSMEG_1095	CDS	ureG	urease accessory protein UreG	0.350202	0.599854	1
MSMEG_1096	CDS	MSMEG_1096	urease accessory protein UreD	0.0437542	1	1
MSMEG_1097	CDS	MSMEG_1097	glycosyl transferase	0.420805	0.536352	1
MSMEG_1098	CDS	MSMEG_1098	acyl-CoA synthase	-0.00446831	1	1
MSMEG_1099	CDS	MSMEG_1099	hypothetical protein	0.0412911	0.956827	1
MSMEG_1100	CDS	MSMEG_1100	dgpf protein	0.518713	0.376377	1
MSMEG_1101	CDS	MSMEG_1101	hypothetical protein	0.266704	0.730269	1
MSMEG_1102	CDS	MSMEG_1102	twin-arginine translocation pathway signal	0.359132	0.549343	1
MSMEG_1103	CDS	MSMEG_1103	O-succinylbenzoate synthase	-0.611567	0.270127	1
MSMEG_1104	CDS	MSMEG_1104	hypothetical protein	-1.75443	1	1
MSMEG_1105	CDS	MSMEG_1105		0.131016	1	1
MSMEG_1106	CDS	MSMEG_1106	transcriptional regulator	0.429408	0.455601	1
MSMEG_1107	CDS	MSMEG_1107	isonitrile hydratase	0.0675605	0.947126	1
MSMEG_1108	CDS	MSMEG_1108	hydrolase	-0.528677	0.32541	1
MSMEG_1109	CDS	MSMEG_1109	2-oxoglutarate decarboxylase	-0.353452	0.496305	1
MSMEG_1110	CDS	MSMEG_1110	probable conserved transmembrane protein	-1.18773	0.0542435	1
MSMEG_1111	CDS	MSMEG_1111	conserved hypothetical protein	0.10184	0.83386	1
MSMEG_1113	CDS	MSMEG_1113	glycosyl transferase	-0.674497	0.312417	1
MSMEG_1112	CDS	MSMEG_1112	aconitate hydratase	0.372717	0.579386	1
MSMEG_1114	CDS	MSMEG_1114	short chain dehydrogenase	-0.72652	0.26252	1
MSMEG_1115	CDS	MSMEG_1115	menaquinone biosynthesis methyltransferase UbiE	-0.102445	0.847414	1
MSMEG_1116	CDS	MSMEG_1116	gamma-glutamylisopropylamide synthetase	0.395588	0.503467	1
MSMEG_1117	CDS	MSMEG_1117	transcriptional regulator	0.492789	0.428309	1
MSMEG_1118	CDS	MSMEG_1118	amino acid permease	-0.00451091	0.987238	1
MSMEG_1119	CDS	MSMEG_1119	glutamine amidotransferase	-0.13398	0.819663	1
MSMEG_1120	CDS	MSMEG_1120	nitrilase/cyanide hydratase and apolipoprotein N-acyltransferase	0.123607	0.818388	1
MSMEG_1121	CDS	MSMEG_1121	conserved hypothetical protein	0.219265	0.822845	1
MSMEG_1122	CDS	MSMEG_1122	hypothetical protein	-1.43575	0.225836	1
MSMEG_1123	CDS	MSMEG_1123	cobalamin synthesis protein	-0.355061	0.510932	1
MSMEG_1124	CDS	FdxA	putative ferredoxin FdxA	-0.536197	0.439104	1
MSMEG_1125	CDS	MSMEG_1125	regulatory protein	-0.257572	0.641742	1
MSMEG_1126	CDS	MSMEG_1126	hypothetical protein	0.258197	0.666018	1
MSMEG_1127	CDS	MSMEG_1127	probable conserved transmembrane protein	-0.214557	0.70883	1
MSMEG_1128	CDS	MSMEG_1128	conserved hypothetical protein	1.00331	0.201735	1
MSMEG_1129	CDS	MSMEG_1129	D-amino-acid dehydrogenase	0.969042	0.232165	1
MSMEG_1130	CDS	MSMEG_1130	hypothetical protein	0.656084	0.277647	1
MSMEG_1131	CDS	MSMEG_1131	tryptophan-rich sensory protein	-0.157184	0.785588	1
MSMEG_1132	CDS	MSMEG_1132	FAD binding domain	-0.329071	0.518248	1
MSMEG_1133	CDS	MSMEG_1133	bifunctional short chain isoprenyl diphosphate synthase	-0.225984	0.657738	1
MSMEG_1134	CDS	MSMEG_1134	putative protease HtpX	0.0820911	0.879972	1
MSMEG_1135	CDS	MSMEG_1135	hypothetical protein	-0.225304	1	1
MSMEG_1136	CDS	MSMEG_1136	conserved hypothetical protein	0.279262	0.608415	1
MSMEG_1137	CDS	MSMEG_1137	amino acid permease-associated region	0.321418	0.693405	1
MSMEG_1138	CDS	MSMEG_1138	alcohol dehydrogenase 1	0.6647	0.341677	1
MSMEG_1139	CDS	MSMEG_1139	transcription regulator	-1.38442	0.0605952	1
MSMEG_1140	CDS	MSMEG_1140	glycerol-3-phosphate dehydrogenase 2 [NAD(P)+] (NAD(P)H-dependent glycerol-3-phosphate dehydrogenase 2)	0.068142	0.920554	1
MSMEG_1141	CDS	MSMEG_1141	ABC-transporter integral membrane protein	0.372953	0.640132	1
MSMEG_1142	CDS	MSMEG_1142	ABC-transporter integral membrane protein	0.379739	0.604179	1
MSMEG_1143	CDS	MSMEG_1143	mce related protein	0.399849	0.614797	1
MSMEG_1144	CDS	MSMEG_1144	virulence factor Mce family protein	0.642315	0.441126	1
MSMEG_1145	CDS	MSMEG_1145	virulence factor Mce family protein	0.447625	0.603656	1
MSMEG_1146	CDS	MSMEG_1146	virulence factor Mce family protein	0.636234	0.433334	1
MSMEG_1147	CDS	MSMEG_1147	mce related protein	0.425595	0.629008	1
MSMEG_1148	CDS	MSMEG_1148	mce related protein	0.575696	0.458718	1
MSMEG_1149	CDS	MSMEG_1149	conserved hypothetical protein	0.370775	0.650182	1
MSMEG_1150	CDS	MSMEG_1150	conserved hypothetical protein	0.245078	0.726662	1
MSMEG_1151	CDS	MSMEG_1151	DNA-binding protein	0.288924	0.60723	1
MSMEG_1152	CDS	MSMEG_1152	citrate-proton symporter	1.75789	0.0283546	1
MSMEG_1153	CDS	MSMEG_1153	FAD dependent oxidoreductase	0.320587	0.600352	1
MSMEG_1154	CDS	MSMEG_1154	formyl-coenzyme A transferase	0.681256	0.266414	1
MSMEG_1155	CDS	MSMEG_1155	carnitinyl-CoA dehydratase	0.185661	0.833433	1
MSMEG_1156	CDS	MSMEG_1156	dihydrodipicolinate synthetase	0.309177	0.651052	1
MSMEG_1157	CDS	MSMEG_1157	short chain dehydrogenase	0.643211	0.28039	1
MSMEG_1158	CDS	MSMEG_1158	5-oxovalerate dehydrogenase	0.590291	0.364809	1
MSMEG_1159	CDS	MSMEG_1159	ABC transporter component A	-0.28344	0.754685	1
MSMEG_1160	CDS	MSMEG_1160	ABC-type nitrate/sulfonate/bicarbonate transport system ATPase component	-0.0148567	1	1
MSMEG_1161	CDS	MSMEG_1161	taurine transport system permease protein TauC	-0.576184	0.652895	1
MSMEG_1162	CDS	MSMEG_1162	nitrilotriacetate monooxygenase component A	-0.185805	0.809297	1
MSMEG_1163	CDS	MSMEG_1163	hypothetical protein	-0.83535	1	1
MSMEG_1164	CDS	MSMEG_1164		-0.0493593	1	1
MSMEG_1165	CDS	MSMEG_1165	conserved hypothetical protein	0.28627	0.639355	1
MSMEG_1167	CDS	MSMEG_1167	cytochrome P450	-0.237263	0.684132	1
MSMEG_1168	CDS	MSMEG_1168	putative transcriptional regulator	-1.24312	0.15301	1
MSMEG_1169	CDS	MSMEG_1169	integral membrane transport protein	-0.393312	0.505293	1
MSMEG_1170	CDS	MSMEG_1170	conserved domain protein	-1.94857	0.114642	1
MSMEG_1171	CDS	MSMEG_1171	Low molecular weight phosphotyrosine protein phosphatase	-0.46913	0.449826	1
MSMEG_1172	CDS	arsB	arsenical-resistance protein	-0.513682	0.320361	1
MSMEG_1173	CDS	MSMEG_1173	transcriptional regulator	-0.452513	0.415475	1
MSMEG_1174	CDS	MSMEG_1174	cadmium inducible protein cadi	0.348468	0.621124	1
MSMEG_1175	CDS	MSMEG_1175	putative transcriptional regulatory protein	-0.871291	0.243946	1
MSMEG_1176	CDS	MSMEG_1176	hypothetical protein	-0.422877	0.422159	1
MSMEG_1177	CDS	MSMEG_1177	cytosine/purines/uracil/thiamine/allantoin permease family protein	0.152518	0.845068	1
MSMEG_1178	CDS	MSMEG_1178	transcriptional regulator	0.275636	0.6878	1
MSMEG_1179	CDS	hutU	urocanate hydratase	0.314652	0.677598	1
MSMEG_1180	CDS	MSMEG_1180	N-carbamoyl-L-amino acid hydrolase	0.165466	0.831458	1
MSMEG_1181	CDS	hutF	formiminoglutamate deiminase	0.292439	0.696768	1
MSMEG_1182	CDS	hutI	imidazolonepropionase	0.230248	0.738295	1
MSMEG_1183	CDS	hutH	histidine ammonia-lyase	0.29035	0.691895	1
MSMEG_1184	CDS	MSMEG_1184	serine esterase	0.144295	0.852886	1
MSMEG_1185	CDS	MSMEG_1185	transcriptional regulator	-0.398794	0.443197	1
MSMEG_1186	CDS	MSMEG_1186	putative permease	0.493556	0.509004	1
MSMEG_1187	CDS	MSMEG_1187	N-acyl-D-aspartate deacylase	0.131179	0.866992	1
MSMEG_1188	CDS	MSMEG_1188	conserved hypothetical protein	0.00860892	0.988108	1
MSMEG_1189	CDS	MSMEG_1189	conserved hypothetical protein	-0.212951	0.691386	1
MSMEG_1190	CDS	MSMEG_1190	serine/threonine-protein kinase PknD	-1.73835	0.0323564	1
MSMEG_1191	CDS	MSMEG_1191	hypothetical protein	0.062786	0.926334	1
MSMEG_1192	CDS	MSMEG_1192	M23 peptidase domain protein	0.470118	0.532756	1
MSMEG_1193	CDS	MSMEG_1193	TROVE domain protein	-0.721911	0.252457	1
MSMEG_1194	CDS	MSMEG_1194	hypothetical protein	0.276245	0.589507	1
MSMEG_1195	CDS	MSMEG_1195	conserved hypothetical protein	-0.504021	0.366725	1
MSMEG_1196	CDS	MSMEG_1196	SNF2 domain protein	0.0317979	0.952443	1
MSMEG_1197	CDS	MSMEG_1197	transcriptional regulator	0.928434	0.724947	1
MSMEG_1198	CDS	MSMEG_1198	hypothetical protein	-1.05723	0.080745	1
MSMEG_1199	CDS	MSMEG_1199	conserved hypothetical protein	-0.534018	0.306812	1
MSMEG_1200	CDS	MSMEG_1200	serine/threonine-protein kinase PknD	0.0687633	0.934982	1
MSMEG_1201	CDS	MSMEG_1201	hypothetical protein	0.0293736	0.944818	1
MSMEG_1202	CDS	MSMEG_1202	hypothetical protein	-0.217479	1	1
MSMEG_1204	CDS	MSMEG_1204	3-oxoacyl-[acyl-carrier-protein] synthase 2	0.130356	0.800368	1
MSMEG_1203	CDS	MSMEG_1203	methoxy mycolic acid synthase 1	0.588284	0.404293	1
MSMEG_1205	CDS	MSMEG_1205	cyclopropane-fatty-acyl-phospholipid synthase 1	0.686333	0.299966	1
MSMEG_1206	CDS	MSMEG_1206	hypothetical protein	-0.183965	0.797977	1
MSMEG_1207	CDS	MSMEG_1207	glycosyltransferase	-0.377938	0.560481	1
MSMEG_1208	CDS	MSMEG_1208	glycosyltransferase	0.150786	0.831643	1
MSMEG_1209	CDS	MSMEG_1209	glycosidase	-0.643547	0.282335	1
MSMEG_1210	CDS	MSMEG_1210	conserved hypothetical protein	0.164798	0.750575	1
MSMEG_1211	CDS	MSMEG_1211	Fatty acid desaturase	0.177702	0.751125	1
MSMEG_1212	CDS	MSMEG_1212	hypothetical protein	0.288376	0.627566	1
MSMEG_1213	CDS	MSMEG_1213	cytochrome P450 monooxygenase	0.15774	0.782179	1
MSMEG_1214	CDS	MSMEG_1214	oxidoreductase	0.135226	0.818663	1
MSMEG_1215	CDS	MSMEG_1215	serine/threonine-protein kinase PknE	0.0289833	0.957329	1
MSMEG_1216	CDS	MSMEG_1216	ABC-type transport system periplasmic substrate-binding protein	0.403156	0.643857	1
MSMEG_1217	CDS	MSMEG_1217	ABC-type transport system ATP-binding protein I	0.301752	0.669671	1
MSMEG_1218	CDS	MSMEG_1218	ABC-type transport system ATP-binding protein II	0.151841	0.822156	1
MSMEG_1219	CDS	MSMEG_1219	ABC-type transport system permease protein II	0.63407	0.402391	1
MSMEG_1220	CDS	MSMEG_1220	ABC-type transport system permease protein I	0.140225	0.847662	1
MSMEG_1221	CDS	MSMEG_1221	rifampin ADP-ribosyl transferase	-0.187116	0.756654	1
MSMEG_1222	CDS	MSMEG_1222	ISMsm6	-0.762281	0.224785	1
MSMEG_1224	CDS	MSMEG_1224	rifampin ADP-ribosyl transferase	0.302383	0.850808	1
MSMEG_1223	CDS	MSMEG_1223	hypothetical protein	0.0132586	1	1
MSMEG_1225	CDS	MSMEG_1225	conserved hypothetical protein	0.413803	0.452666	1
MSMEG_1226	CDS	MSMEG_1226	sulfatase-modifying factor 1	0.535438	0.319801	1
MSMEG_1227	CDS	MSMEG_1227	transcriptional regulator	0.790428	0.208972	1
MSMEG_1228	CDS	MSMEG_1228	sulfatase	0.381931	0.573184	1
MSMEG_1229	CDS	gyrB	DNA gyrase	-0.208209	0.768812	1
MSMEG_1230	CDS	MSMEG_1230	hypothetical protein	-1.75478	1	1
MSMEG_1231	CDS	MSMEG_1231	inner membrane protein YidH	0	1	1
MSMEG_1232	CDS	MSMEG_1232	ABC transporter substrate-binding protein	-0.223003	1	1
MSMEG_1233	CDS	MSMEG_1233		0.90381	0.758879	1
MSMEG_1234	CDS	MSMEG_1234	taurine import ATP-binding protein TauB	0.639069	0.734742	1
MSMEG_1235	CDS	MSMEG_1235	sulfate permease	-0.309451	0.758291	1
MSMEG_1236	CDS	MSMEG_1236	Mpr protein	0.0798456	0.878406	1
MSMEG_1237	CDS	MSMEG_1237	hypothetical protein	-0.209289	0.711773	1
MSMEG_1238	CDS	MSMEG_1238	type III restriction enzyme	-0.387361	0.479979	1
MSMEG_1239	CDS	MSMEG_1239	ISMsm4	-0.42393	0.549057	1
MSMEG_1240	CDS	MSMEG_1240	conserved hypothetical protein	-1.26496	0.0983761	1
MSMEG_1241	CDS	MSMEG_1241	conserved hypothetical protein	-3.2252	0.0116999	1
MSMEG_1242	CDS	iscS	cysteine desulfurase IscS	-0.353103	0.514553	1
MSMEG_1243	CDS	MSMEG_1243	conserved hypothetical protein	-0.0463987	0.930366	1
MSMEG_1244	CDS	MSMEG_1244	conserved hypothetical protein	0.132045	0.805039	1
MSMEG_1245	CDS	MSMEG_1245	phosphoadenosine phosphosulfate reductase	0.233088	0.675351	1
MSMEG_1246	CDS	MSMEG_1246	conserved hypothetical protein	0.114634	0.828999	1
MSMEG_1247	CDS	MSMEG_1247	conserved hypothetical protein	-0.404867	0.435994	1
MSMEG_1248	CDS	MSMEG_1248	hypothetical protein	0.0819123	0.869828	1
MSMEG_1249	CDS	MSMEG_1249	ISMsm7	-0.388462	0.424244	1
MSMEG_1250	CDS	MSMEG_1250	ISMsm7	-0.830955	0.256103	1
MSMEG_1251	CDS	MSMEG_1251	conserved hypothetical protein	-0.844694	0.147609	1
MSMEG_1252	CDS	MSMEG_1252	conserved hypothetical protein	0.112021	0.834965	1
MSMEG_1253	CDS	MSMEG_1253	conserved hypothetical protein	-0.0830213	0.874859	1
MSMEG_1254	CDS	MSMEG_1254	DEAD/DEAH box helicase	0.13717	0.811732	1
MSMEG_1255	CDS	MSMEG_1255	UvrD/Rep helicase	-0.0270454	0.962854	1
MSMEG_1256	CDS	MSMEG_1256	hypothetical protein	-0.180749	0.728565	1
MSMEG_1257	CDS	MSMEG_1257	IS1096	-0.620576	0.272436	1
MSMEG_1258	CDS	MSMEG_1258	IS1096	-0.0676449	0.908114	1
MSMEG_1259	CDS	MSMEG_1259	hypothetical protein	-2.4701	0.047141	1
MSMEG_1260	CDS	MSMEG_1260	hypothetical protein	-0.127906	0.800974	1
MSMEG_1261	CDS	MSMEG_1261	hypothetical protein	0.0272008	0.964653	1
MSMEG_1262	CDS	MSMEG_1262	conserved hypothetical protein	-0.230678	0.698339	1
MSMEG_1263	CDS	MSMEG_1263	conserved hypothetical protein	-0.0433638	0.950495	1
MSMEG_1264	CDS	MSMEG_1264	prophage Lp1 protein 5	0.11706	0.821076	1
MSMEG_1265	CDS	MSMEG_1265	conserved hypothetical protein	0.340509	0.529104	1
MSMEG_1266	CDS	MSMEG_1266	ankyrin-repeat containing protein	0.295887	0.776062	1
MSMEG_1267	CDS	MSMEG_1267		0.311196	0.526641	1
MSMEG_1268	CDS	MSMEG_1268	nudix hydrolase	-0.834326	0.19456	1
MSMEG_1269	CDS	MSMEG_1269	Ser/Thr protein phosphatase family protein	0.273978	0.584386	1
MSMEG_1270	CDS	MSMEG_1270	hypothetical protein	-0.69465	0.370937	1
MSMEG_1271	CDS	MSMEG_1271	hypothetical protein	0.443393	0.559791	1
MSMEG_1272	CDS	MSMEG_1272	putative ribosylglycohydrolase	-0.62291	0.248172	1
MSMEG_1273	CDS	MSMEG_1273	conserved hypothetical protein	-0.114953	1	1
MSMEG_1274	CDS	MSMEG_1274	gluconolactonase	0.156328	0.940488	1
MSMEG_1275	CDS	MSMEG_1275	HNH nuclease	-0.00376542	1	1
MSMEG_1276	CDS	MSMEG_1276	hypothetical protein	-0.84353	0.56367	1
MSMEG_1277	CDS	MSMEG_1277	hypothetical protein	-1.27458	0.102265	1
MSMEG_1278	CDS	MSMEG_1278	death-on-curing protein	-1.41104	0.0611809	1
MSMEG_1279	CDS	MSMEG_1279	conserved hypothetical protein	-0.155798	0.754073	1
MSMEG_1280	CDS	MSMEG_1280	hypothetical cytosolic protein	0.240763	0.625125	1
MSMEG_1281	CDS	MSMEG_1281	conserved hypothetical protein	-0.13406	0.794323	1
MSMEG_1282	CDS	MSMEG_1282	hypothetical cytosolic protein	-0.338259	0.546382	1
MSMEG_1283	CDS	MSMEG_1283	probable ribbon-helix-helix transcription factor	-0.229468	0.657246	1
MSMEG_1284	CDS	MSMEG_1284	PIN domain protein	-0.112915	0.82631	1
MSMEG_1285	CDS	MSMEG_1285	tetratricopeptide repeat family protein	0.248621	0.64913	1
MSMEG_1286	CDS	MSMEG_1286	sulfatase family protein	0.341976	0.647612	1
MSMEG_1287	CDS	MSMEG_1287	cyclase/dehydrase superfamily protein	0.375596	0.610898	1
MSMEG_1288	CDS	MSMEG_1288	conserved hypothetical protein	0.0506858	0.946113	1
MSMEG_1289	CDS	MSMEG_1289	conserved hypothetical protein	-0.313379	0.564468	1
MSMEG_1290	CDS	ilvD	dihydroxy-acid dehydratase	-0.391217	0.652375	1
MSMEG_1291	CDS	MSMEG_1291	putative oxidoreductase	0.128119	0.813806	1
MSMEG_1292	CDS	MSMEG_1292	FAD binding domain in molybdopterin dehydrogenase protein	0.00091181	1	1
MSMEG_1293	CDS	MSMEG_1293	xanthine/uracil permeases family protein	0.332479	0.580376	1
MSMEG_1294	CDS	MSMEG_1294	allantoicase	0.096974	0.851853	1
MSMEG_1295	CDS	MSMEG_1295	transthyretin	0.110778	0.845002	1
MSMEG_1296	CDS	MSMEG_1296	uricase	0.433356	0.501765	1
MSMEG_1297	CDS	MSMEG_1297	hydroxydechloroatrazine ethylaminohydrolase	0.365862	0.528388	1
MSMEG_1298	CDS	MSMEG_1298	guanine deaminase	0.103851	0.86413	1
MSMEG_1299	CDS	MSMEG_1299	oxidoreductase	0.80103	0.141321	1
MSMEG_1300	CDS	MSMEG_1300	hypothetical protein	-0.102046	0.889229	1
MSMEG_1301	CDS	MSMEG_1301	NanT3	1.37126	0.0659495	1
MSMEG_1302	CDS	MSMEG_1302	alkylphosphonate uptake protein	-1.84678	0.111835	1
MSMEG_1303	CDS	MSMEG_1303	putative transcriptional regulator	-0.673797	0.305502	1
MSMEG_1304	CDS	MSMEG_1304	rhizopine catabolism protein	-0.0199664	1	1
MSMEG_1305	CDS	MSMEG_1305	TetR family protein regulatory protein	-0.679159	0.244723	1
MSMEG_1306	CDS	MSMEG_1306	aldehyde dehydrogenase (NAD) family protein	0.0617068	0.96551	1
MSMEG_1307	CDS	MSMEG_1307	EthD protein	0.159381	1	1
MSMEG_1308	CDS	MSMEG_1308	peptidase S15	0.412982	0.614308	1
MSMEG_1309	CDS	MSMEG_1309	conserved hypothetical protein	-2.51652	0.517978	1
MSMEG_1310	CDS	MSMEG_1310	TnpC protein	-0.991872	0.251621	1
MSMEG_1311	CDS	MSMEG_1311	oligopeptide transporter	0.0800707	0.885362	1
MSMEG_1312	CDS	MSMEG_1312	hypothetical protein	-0.349046	0.542528	1
MSMEG_1313	CDS	MSMEG_1313	secreted protein	-0.109022	0.822701	1
MSMEG_1315	CDS	MSMEG_1315	transporter	0.24495	0.692822	1
MSMEG_1314	CDS	MSMEG_1314	hypothetical protein	-0.483869	0.468414	1
MSMEG_1316	CDS	prfC	peptide chain release factor 3	-1.05193	0.106787	1
MSMEG_1317	CDS	MSMEG_1317	transcriptional regulator	-0.347758	0.550858	1
MSMEG_1318	CDS	MSMEG_1318	polysaccharide deacetylase family protein	0.57987	0.290459	1
MSMEG_1319	CDS	MSMEG_1319	Asp/Glu racemase	0.572924	0.368994	1
MSMEG_1320	CDS	MSMEG_1320	major facilitator superfamily protein MFS_1	0.280986	0.871111	1
MSMEG_1321	CDS	MSMEG_1321	5-carboxymethyl-2-hydroxymuconate delta-isomerase	-2.25263	0.0355791	1
MSMEG_1322	CDS	MSMEG_1322	ErfK/YbiS/YcfS/YnhG family protein	-0.764764	0.202236	1
MSMEG_1323	CDS	MSMEG_1323	hypothetical protein	-2.3787	0.0173186	1
MSMEG_1324	CDS	MSMEG_1324	hypothetical protein	-1.81977	0.189429	1
MSMEG_1326	CDS	MSMEG_1326	hypothetical protein	-0.0701241	0.975916	1
MSMEG_1325	CDS	recD	exodeoxyribonuclease V	-0.0580145	0.912008	1
MSMEG_1327	CDS	recB	exodeoxyribonuclease V	-0.165577	0.750409	1
MSMEG_1328	CDS	recC	exodeoxyribonuclease V	-0.277723	0.58288	1
MSMEG_1329	CDS	MSMEG_1329	major facilitator superfamily protein MFS_1	-0.544608	0.396077	1
MSMEG_1330	CDS	MSMEG_1330	MarR-family protein transcriptional regulator	-0.727246	0.278474	1
MSMEG_1331	CDS	MSMEG_1331	enoyl-CoA hydratase	-0.250842	0.626612	1
MSMEG_1332	CDS	MSMEG_1332	conserved hypothetical protein	0.0247771	0.963123	1
MSMEG_1333	CDS	MSMEG_1333	conserved hypothetical protein	-1.57637	0.086267	1
MSMEG_1334	CDS	MSMEG_1334	metallo-beta-lactamase family protein	-0.686114	0.212244	1
MSMEG_1335	CDS	MSMEG_1335	transcriptional regulator	-0.225468	0.775371	1
MSMEG_1336	CDS	MSMEG_1336	flavohemoprotein	-0.119221	0.879965	1
MSMEG_1339	CDS	rpmG	ribosomal protein L33	-1.39996	0.0819332	1
MSMEG_1340	CDS	MSMEG_1340	conserved hypothetical protein	-1.41157	0.0872071	1
MSMEG_1341	CDS	MSMEG_1341	MaoC family protein	-1.04061	0.144716	1
MSMEG_1342	CDS	MSMEG_1342	conserved hypothetical protein	-0.872	0.177984	1
MSMEG_1344	CDS	MSMEG_1344	translocase	-0.875232	0.195057	1
MSMEG_1345	CDS	MSMEG_1345	transcription antitermination protein NusG	-0.266779	0.643009	1
MSMEG_1346	CDS	rplK	ribosomal protein L11	0.08821	0.872173	1
MSMEG_1347	CDS	rplA	ribosomal protein L1	-0.0174666	0.975234	1
MSMEG_1348	CDS	MSMEG_1348	RNA polymerase ECF-subfamily protein sigma factor	-0.689456	0.267438	1
MSMEG_1349	CDS	MSMEG_1349	dgpf domain family protein	-0.54433	0.313676	1
MSMEG_1350	CDS	MSMEG_1350	cyclopropane-fatty-acyl-phospholipid synthase 1	-0.18973	0.716769	1
MSMEG_1351	CDS	MSMEG_1351	cyclopropane-fatty-acyl-phospholipid synthase 1	-1.34447	0.0198344	1
MSMEG_1352	CDS	MSMEG_1352	hydrolase	-0.652421	0.250648	1
MSMEG_1353	CDS	MSMEG_1353	ABC1 family protein	-0.197094	0.7114	1
MSMEG_1354	CDS	MSMEG_1354		0.356137	0.558428	1
MSMEG_1355	CDS	MSMEG_1355	transcriptional regulator	-0.0922715	0.868073	1
MSMEG_1356	CDS	MSMEG_1356	conserved hypothetical protein	0.284187	0.668414	1
MSMEG_1357	CDS	MSMEG_1357	conserved hypothetical protein	0.384291	0.510002	1
MSMEG_1359	CDS	MSMEG_1359	DeoR-family protein transcriptional regulator	-0.217645	0.745291	1
MSMEG_1358	CDS	MSMEG_1358	conserved hypothetical protein	0.0983404	0.857072	1
MSMEG_1360	CDS	MSMEG_1360	endonuclease/exonuclease/phosphatase	0.236715	0.678899	1
MSMEG_1361	CDS	MSMEG_1361	alpha-mannosidase	0.137273	0.81985	1
MSMEG_1362	CDS	MSMEG_1362	conserved hypothetical protein	-0.126267	0.871061	1
MSMEG_1363	CDS	MSMEG_1363	glucokinase	-0.275143	0.65994	1
MSMEG_1364	CDS	MSMEG_1364	50S ribosomal protein L10	-0.0720442	0.899696	1
MSMEG_1365	CDS	rplL	ribosomal protein L7/L12	-0.347225	0.578979	1
MSMEG_1366	CDS	MSMEG_1366	ABC transporter	0.557302	0.41187	1
MSMEG_1367	CDS	rpoB	DNA-directed RNA polymerase	0.261981	0.637647	1
MSMEG_1368	CDS	rpoC	DNA-directed RNA polymerase	0.205271	0.704386	1
MSMEG_1369	CDS	MSMEG_1369	LacI-family protein transcriptional regulator	1.227	0.120878	1
MSMEG_1370	CDS	MSMEG_1370	2-deoxy-scyllo-inosamine dehydrogenase	3.39715	0.000926382	0.27727
MSMEG_1371	CDS	MSMEG_1371	conserved hypothetical protein	3.93788	0.000679402	0.246158
MSMEG_1372	CDS	MSMEG_1372	ABC transporter ATP-binding protein	3.65995	0.000749064	0.257828
MSMEG_1373	CDS	MSMEG_1373	ribose/xylose/arabinose/galactoside ABC-type transport systems	3.75204	0.000479211	0.183272
MSMEG_1374	CDS	MSMEG_1374	ribose ABC transporter	3.84151	0.000993315	0.284916
MSMEG_1375	CDS	MSMEG_1375	tagatose-1	-0.182202	0.840455	1
MSMEG_1376	CDS	MSMEG_1376	putative xylulose kinase	1.61757	0.0409376	1
MSMEG_1377	CDS	MSMEG_1377	DeoR-family protein transcriptional regulator	1.16798	0.129831	1
MSMEG_1378	CDS	MSMEG_1378	1-phosphofructokinase	1.02392	0.185161	1
MSMEG_1379	CDS	MSMEG_1379	conserved hypothetical protein	-0.832333	0.20456	1
MSMEG_1380	CDS	MSMEG_1380	transcriptional regulator	0.0256303	0.952694	1
MSMEG_1381	CDS	MSMEG_1381	MmpS5 protein	-2.99685	0.00221701	0.423941
MSMEG_1382	CDS	MSMEG_1382	MmpL5 protein	-2.70212	0.00494354	0.81027
MSMEG_1383	CDS	MSMEG_1383	endonuclease IV	-0.214318	0.673922	1
MSMEG_1385	CDS	MSMEG_1385	PAP2 superfamily protein	-0.0260919	0.965864	1
MSMEG_1384	CDS	MSMEG_1384	conserved hypothetical protein	0.321116	0.514877	1
MSMEG_1386	CDS	MSMEG_1386	hypothetical protein	-1.28909	0.180843	1
MSMEG_1387	CDS	MSMEG_1387	putative acyl-CoA dehydrogenase	0.249776	0.626866	1
MSMEG_1388	CDS	MSMEG_1388	enoyl-CoA hydratase	0.0468018	0.916966	1
MSMEG_1389	CDS	MSMEG_1389	conserved hypothetical protein	-0.0511301	0.968574	1
MSMEG_1390	CDS	MSMEG_1390	enoyl-CoA hydratase	0.610925	0.257297	1
MSMEG_1391	CDS	MSMEG_1391	transcriptional regulator	-0.10592	0.869323	1
MSMEG_1392	CDS	MSMEG_1392	alcohol dehydrogenase	0.727642	0.316918	1
MSMEG_1393	CDS	MSMEG_1393	conserved hypothetical protein	-0.0105398	0.98537	1
MSMEG_1394	CDS	MSMEG_1394	probable conserved transmembrane protein	-0.215347	0.671533	1
MSMEG_1395	CDS	MSMEG_1395	lipoprotein	-0.595943	0.241596	1
MSMEG_1396	CDS	MSMEG_1396	LprB protein	-0.232211	0.651406	1
MSMEG_1397	CDS	MSMEG_1397	transcriptional regulator	-1.18554	0.0770084	1
MSMEG_1398	CDS	rpsL	ribosomal protein S12	-0.246464	0.692597	1
MSMEG_1399	CDS	rpsG	ribosomal protein S7	0.0238116	0.967176	1
MSMEG_1400	CDS	MSMEG_1400		-0.367989	0.542799	1
MSMEG_1401	CDS	tuf	translation elongation factor Tu	0.0611897	0.911249	1
MSMEG_1402	CDS	MSMEG_1402	hypothetical protein	-0.794228	0.15777	1
MSMEG_1403	CDS	MSMEG_1403	cutinase superfamily protein	0.0520525	0.923236	1
MSMEG_1404	CDS	MSMEG_1404	IS1096	-0.321248	0.509547	1
MSMEG_1405	CDS	MSMEG_1405	IS1096	-0.716286	0.205284	1
MSMEG_1406	CDS	MSMEG_1406	conserved hypothetical protein	-0.224809	1	1
MSMEG_1407	CDS	MSMEG_1407		-0.0661162	1	1
MSMEG_1408	CDS	MSMEG_1408		-0.448799	0.622491	1
MSMEG_1409	CDS	arcA	arginine deiminase	0.567147	0.363423	1
MSMEG_1410	CDS	MSMEG_1410	carveol dehydrogenase	0.333346	0.604865	1
MSMEG_1411	CDS	MSMEG_1411	universal stress protein family protein	0.45535	0.572203	1
MSMEG_1412	CDS	MSMEG_1412	amino acid permease	0.588038	0.509428	1
MSMEG_1413	CDS	rocD	ornithine--oxo-acid transaminase	0.600809	0.513107	1
MSMEG_1414	CDS	MSMEG_1414	Amidinotransferase	0.588832	0.524764	1
MSMEG_1415	CDS	MSMEG_1415	AsnC-family protein transcriptional regulator	0.814229	0.319898	1
MSMEG_1416	CDS	MSMEG_1416	Pyridine nucleotide-disulphide oxidoreductase	0.0553854	0.91775	1
MSMEG_1417	CDS	MSMEG_1417	glyoxalase family protein	0.470503	0.504792	1
MSMEG_1418	CDS	MSMEG_1418	RNA polymerase ECF-type sigma factor	0.522098	0.403375	1
MSMEG_1419	CDS	MSMEG_1419	conserved hypothetical protein	-1.00768	0.126806	1
MSMEG_1420	CDS	MSMEG_1420	probable transcriptional regulatory protein	0.50115	0.374188	1
MSMEG_1421	CDS	MSMEG_1421	hypothetical protein	0.490946	0.457175	1
MSMEG_1422	CDS	MSMEG_1422	conserved hypothetical protein	0.527591	0.400145	1
MSMEG_1423	CDS	MSMEG_1423	radical SAM domain protein	0.682299	0.250427	1
MSMEG_1424	CDS	MSMEG_1424	FMN-dependent dehydrogenase	0.640064	0.295102	1
MSMEG_1425	CDS	MSMEG_1425	creatininase subfamily protein	0.337506	0.537817	1
MSMEG_1426	CDS	MSMEG_1426	probable membrane sugar transferase	0.264031	0.636269	1
MSMEG_1428	CDS	MSMEG_1428	glucose-methanol-choline oxidoreductase	-0.0909746	0.869084	1
MSMEG_1427	CDS	MSMEG_1427	transmembrane efflux protein	0.0519115	1	1
MSMEG_1430	CDS	MSMEG_1430	transcriptional regulator	0.247293	0.630868	1
MSMEG_1429	CDS	MSMEG_1429	cytochrome P450-terp	0.44142	0.548544	1
MSMEG_1431	CDS	MSMEG_1431	cytochrome P450-terp	0.206899	0.714015	1
MSMEG_1432	CDS	MSMEG_1432	acetylcholinesterase	-0.432189	0.400063	1
MSMEG_1434	CDS	MSMEG_1434	conserved hypothetical protein	-1.1993	0.0374876	1
MSMEG_1433	CDS	MSMEG_1433	thioesterase	-0.633249	0.338659	1
MSMEG_1435	CDS	rpsJ	ribosomal protein S10	-0.132398	0.826659	1
MSMEG_1436	CDS	rplC	ribosomal protein L3	0.258351	0.641427	1
MSMEG_1437	CDS	rplD	ribosomal protein L4/L1 family protein	0.330727	0.547004	1
MSMEG_1438	CDS	rplW	ribosomal protein L23	0.331743	0.547123	1
MSMEG_1439	CDS	rplB	ribosomal protein L2	0.382628	0.487212	1
MSMEG_1440	CDS	rpsS	ribosomal protein S19	0.503696	0.352076	1
MSMEG_1441	CDS	MSMEG_1441	50S ribosomal protein L22	0.417504	0.448193	1
MSMEG_1442	CDS	rpsC	ribosomal protein S3	0.385649	0.486719	1
MSMEG_1443	CDS	rplP	ribosomal protein L16	0.416045	0.448167	1
MSMEG_1444	CDS	rpmC	ribosomal protein L29	0.361447	0.51196	1
MSMEG_1445	CDS	MSMEG_1445	30S ribosomal protein S17	0.331221	0.543557	1
MSMEG_1446	CDS	MSMEG_1446	NTP pyrophosphohydrolase	-0.316618	0.60968	1
MSMEG_1447	CDS	MSMEG_1447	transcriptional regulator	-1.14217	0.184858	1
MSMEG_1448	CDS	MSMEG_1448	integral membrane transporter	-0.989103	0.187193	1
MSMEG_1449	CDS	MSMEG_1449		-3.69289	0.156767	1
MSMEG_1450	CDS	MSMEG_1450	hypothetical protein	-0.630236	0.821929	1
MSMEG_1451	CDS	MSMEG_1451	arylsulfatase	0.0306308	0.953263	1
MSMEG_1452	CDS	MSMEG_1452	sulfatase-modifying factor 1	-0.245959	0.653074	1
MSMEG_1453	CDS	MSMEG_1453	Citrate transporter	0.367664	0.541659	1
MSMEG_1454	CDS	MSMEG_1454	hypothetical protein	0.279395	1	1
MSMEG_1455	CDS	MSMEG_1455	putative multidrug resistance protein	-0.248693	0.740477	1
MSMEG_1456	CDS	MSMEG_1456	hypothetical protein	0.441088	0.477399	1
MSMEG_1457	CDS	MSMEG_1457	conserved hypothetical protein	0.0805808	0.942012	1
MSMEG_1458	CDS	MSMEG_1458	tena/thi-4 family protein	0.215341	0.757939	1
MSMEG_1459	CDS	MSMEG_1459	Rieske [2Fe-2S] domain protein	-0.129658	0.88156	1
MSMEG_1460	CDS	MSMEG_1460	Pyridine nucleotide-disulphide oxidoreductase	0.0665879	0.964039	1
MSMEG_1461	CDS	MSMEG_1461	5-oxovalerate dehydrogenase	0.514492	0.549803	1
MSMEG_1462	CDS	MSMEG_1462	ferredoxin	-0.271075	0.772637	1
MSMEG_1463	CDS	MSMEG_1463	gamma-glutamyltranspeptidase	-0.335232	0.577999	1
MSMEG_1464	CDS	MSMEG_1464	translation initiation inhibitor	-1.12095	0.291503	1
MSMEG_1465	CDS	rplN	ribosomal protein L14	-0.367977	0.579908	1
MSMEG_1466	CDS	rplX	ribosomal protein L24	-0.0378928	0.950126	1
MSMEG_1467	CDS	MSMEG_1467	50S ribosomal protein L5	-0.0685479	0.908183	1
MSMEG_1468	CDS	rpsZ	ribosomal protein S14p/S29e	0.226443	0.680605	1
MSMEG_1469	CDS	rpsH	ribosomal protein S8	0.234182	0.67586	1
MSMEG_1470	CDS	MSMEG_1470	50S ribosomal protein L6	0.425373	0.431606	1
MSMEG_1471	CDS	rplR	ribosomal protein L18	0.378452	0.485954	1
MSMEG_1472	CDS	rpsE	ribosomal protein S5	0.261533	0.6394	1
MSMEG_1473	CDS	rpmD	ribosomal protein L30	0.338397	0.537647	1
MSMEG_1474	CDS	rplO	ribosomal protein L15	0.100456	0.857613	1
MSMEG_1475	CDS	MSMEG_1475	conserved hypothetical protein	0.154125	0.793914	1
MSMEG_1476	CDS	sppA	signal peptide peptidase SppA	0.378101	0.541259	1
MSMEG_1477	CDS	MSMEG_1477	major facilitator superfamily protein	0.0608073	0.920622	1
MSMEG_1478	CDS	MSMEG_1478	transporter	0.109777	0.853136	1
MSMEG_1479	CDS	MSMEG_1479	methyltransferase	-0.0565217	0.912237	1
MSMEG_1480	CDS	MSMEG_1480	methyltransferase	0.250956	0.623753	1
MSMEG_1481	CDS	MSMEG_1481	methyltransferase	0.459587	0.430872	1
MSMEG_1482	CDS	MSMEG_1482	methyltransferase	0.15122	0.785652	1
MSMEG_1483	CDS	MSMEG_1483	preprotein translocase	-0.520184	0.393477	1
MSMEG_1484	CDS	MSMEG_1484	adenylate kinase	-0.249052	0.654282	1
MSMEG_1485	CDS	map	methionine aminopeptidase	-0.0597277	0.91346	1
MSMEG_1486	CDS	MSMEG_1486	RNA polymerase sigma-70 factor	-1.06303	0.135976	1
MSMEG_1487	CDS	MSMEG_1487	conserved hypothetical protein	-0.550724	0.378023	1
MSMEG_1488	CDS	ilvB2	acetolactate synthase	-1.27888	0.169874	1
MSMEG_1489	CDS	MSMEG_1489	conserved hypothetical protein	0.389688	0.605578	1
MSMEG_1490	CDS	MSMEG_1490	3-oxoacyl-ACP synthase III	-0.138959	0.916996	1
MSMEG_1491	CDS	MSMEG_1491	histidinol-phosphate aminotransferase 2	-1.14749	0.12191	1
MSMEG_1492	CDS	MSMEG_1492	transcriptional regulator	-0.157564	0.767608	1
MSMEG_1493	CDS	MSMEG_1493	sensor histidine kinase	-0.0918195	0.876629	1
MSMEG_1494	CDS	MSMEG_1494	transcriptional regulatory protein DegU	-0.518554	0.400679	1
MSMEG_1495	CDS	MSMEG_1495	HAD-superfamily protein hydrolase subfamily protein IA	0.0430978	0.966865	1
MSMEG_1496	CDS	mmsB	3-hydroxyisobutyrate dehydrogenase	0.248372	0.712848	1
MSMEG_1497	CDS	MSMEG_1497	acyl-CoA dehydrogenase family protein member 8	0.606202	0.406057	1
MSMEG_1498	CDS	mmsA	methylmalonate-semialdehyde dehydrogenase	0.408292	0.611938	1
MSMEG_1499	CDS	MSMEG_1499	oxygenase	-0.345559	0.538635	1
MSMEG_1500	CDS	MSMEG_1500	TetR family protein transcriptional regulatory protein	0.18789	0.855437	1
MSMEG_1501	CDS	MSMEG_1501	methyltransferase	0.428698	0.424151	1
MSMEG_1502	CDS	MSMEG_1502	ABC transporter	0.693487	0.236945	1
MSMEG_1503	CDS	MSMEG_1503	probable antibiotic-transport integral membrane leucine and valine rich protein abc transporter	0.539125	0.320769	1
MSMEG_1504	CDS	MSMEG_1504	probable antibiotic-transport integral membrane leucine and alanine and valine rich protein abc transporter	0.826689	0.16554	1
MSMEG_1505	CDS	MSMEG_1505	integral membrane protein	-0.426698	0.483133	1
MSMEG_1506	CDS	MSMEG_1506	transcriptional regulator	-0.0582631	0.930799	1
MSMEG_1507	CDS	MSMEG_1507	D-aminopeptidase	1.71458	0.10024	1
MSMEG_1508	CDS	MSMEG_1508	amino acid permease-associated region	-0.50824	0.575034	1
MSMEG_1509	CDS	MSMEG_1509	TetR-family protein transcriptional regulator	-0.24418	0.696387	1
MSMEG_1511	CDS	MSMEG_1511	putative oxidoreductase	-1.21385	0.166432	1
MSMEG_1510	CDS	MSMEG_1510	dTDP-4-dehydrorhamnose 3	0.142538	0.779634	1
MSMEG_1512	CDS	rfbB	dTDP-glucose 4	0.210592	0.687942	1
MSMEG_1513	CDS	MSMEG_1513	conserved hypothetical protein	0.437305	0.449777	1
MSMEG_1514	CDS	MSMEG_1514	conserved hypothetical protein	-0.545771	0.305179	1
MSMEG_1515	CDS	MSMEG_1515	two-component sensor histidine kinase	0.0165499	0.975326	1
MSMEG_1516	CDS	MSMEG_1516	thioredoxin reductase	-0.252399	0.632412	1
MSMEG_1517	CDS	MSMEG_1517	spfh domain/band 7 family protein	0.412747	0.508898	1
MSMEG_1518	CDS	MSMEG_1518	hypothetical protein	0.0813484	0.887512	1
MSMEG_1519	CDS	infA	translation initiation factor IF-1	-2.57161	0.00571293	0.873951
MSMEG_1520	CDS	rpmJ	ribosomal protein L36	-2.22175	0.0156368	1
MSMEG_1521	CDS	rpsM	ribosomal protein S13p/S18e	0.286602	0.602685	1
MSMEG_1522	CDS	rpsK	ribosomal protein S11	0.344103	0.520916	1
MSMEG_1523	CDS	rpsD	ribosomal protein S4	0.265177	0.621602	1
MSMEG_1524	CDS	rpoA	DNA-directed RNA polymerase	-0.0625949	0.909139	1
MSMEG_1525	CDS	MSMEG_1525	50S ribosomal protein L17	-0.27662	0.636461	1
MSMEG_1527	CDS	truA	tRNA pseudouridine synthase A	-0.662118	0.265108	1
MSMEG_1526	CDS	MSMEG_1526	probable cutinase	0.142244	0.778905	1
MSMEG_1528	CDS	MSMEG_1528	cutinase	0.231183	0.65384	1
MSMEG_1529	CDS	MSMEG_1529	serine esterase	-0.507584	0.376609	1
MSMEG_1530	CDS	MSMEG_1530	integral membrane protein	-1.41911	0.0313552	1
MSMEG_1531	CDS	MSMEG_1531	conserved hypothetical protein	-0.922756	0.154866	1
MSMEG_1532	CDS	MSMEG_1532	antibiotic biosynthesis monooxygenase	-0.942879	0.502426	1
MSMEG_1534	CDS	eccB4	ESX conserved component eccB4. Probable membrane protein	-0.296468	0.761718	1
MSMEG_1533	CDS	mycP4	PROBABLE MEMBRANE-ANCHORED MYCOSIN MYCP4 (SERINE PROTEASE) (SUBTILISIN-LIKE PROTEASE) (SUBTILASE-LIKE) (MYCOSIN-4)	-1.32076	0.199972	1
MSMEG_1535	CDS	eccD4	ESX conserved component eccD4. Probable integral membrane protein	-0.066267	1	1
MSMEG_1536	CDS	eccC4	ESX conserved component eccC4. Probable membrane protein	0.281999	0.707676	1
MSMEG_1537	CDS	MSMEG_1537	conserved hypothetical protein	-0.523282	0.47082	1
MSMEG_1538	CDS	MSMEG_1538	conserved hypothetical protein	0.669146	0.464166	1
MSMEG_1539	CDS	MSMEG_1539	conserved hypothetical protein	-0.305133	0.705841	1
MSMEG_1540	CDS	MSMEG_1540	ATP-dependent RNA helicase	-0.827434	0.184523	1
MSMEG_1541	CDS	MSMEG_1541	hypothetical protein	-0.0817532	1	1
MSMEG_1542	CDS	MSMEG_1542	transcriptional regulator	0.189027	0.726411	1
MSMEG_1543	CDS	MSMEG_1543	eptc-inducible aldehyde dehydrogenase	0.261491	0.779842	1
MSMEG_1544	CDS	MSMEG_1544	PduO protein	0.29748	0.740474	1
MSMEG_1545	CDS	MSMEG_1545	conserved hypothetical protein	-0.256685	0.653225	1
MSMEG_1546	CDS	MSMEG_1546	coenzyme B12-dependent glycerol dehydrogenase small subunit	0.243132	0.776847	1
MSMEG_1547	CDS	MSMEG_1547	glycerol dehydratase large subunit	0.363999	0.686711	1
MSMEG_1548	CDS	MSMEG_1548	propanediol utilization: dehydratase	0.374149	0.686132	1
MSMEG_1549	CDS	MSMEG_1549		0.0897157	0.914493	1
MSMEG_1550	CDS	MSMEG_1550	PduH protein	-0.0203702	0.985163	1
MSMEG_1551	CDS	MSMEG_1551	hypothetical protein	0	1	1
MSMEG_1552	CDS	eat	ethanolamine permease	0.400169	0.589765	1
MSMEG_1553	CDS	eutB	ethanolamine ammonia-lyase	0.303963	0.647901	1
MSMEG_1554	CDS	eutC	ethanolamine ammonia-lyase	0.621888	0.369757	1
MSMEG_1555	CDS	MSMEG_1555	UNKNOWN	-0.159742	0.881965	1
MSMEG_1556	CDS	rplM	ribosomal protein L13	-0.239633	0.688137	1
MSMEG_1557	CDS	rpsI	ribosomal protein S9	-0.234621	0.692955	1
MSMEG_1558	CDS	MSMEG_1558	conserved hypothetical protein	-0.0615423	0.920003	1
MSMEG_1559	CDS	glmM	phosphoglucosamine mutase	-0.480969	0.410669	1
MSMEG_1560	CDS	MSMEG_1560	conserved hypothetical protein	-1.01054	0.14023	1
MSMEG_1562	CDS	MSMEG_1562		-1.27852	0.0928269	1
MSMEG_1561	CDS	MSMEG_1561	LysR-family protein trancsriptional regulator	-0.0705336	0.90293	1
MSMEG_1563	CDS	MSMEG_1563	short-chain dehydrogenase/reductase SDR	0.0976662	0.899996	1
MSMEG_1564	CDS	MSMEG_1564	lignostilbene-alpha	-1.2693	0.310563	1
MSMEG_1565	CDS	MSMEG_1565	transcriptional regulator	0.0886218	0.868472	1
MSMEG_1566	CDS	MSMEG_1566	oxidoreductase	-1.95471	0.0126722	1
MSMEG_1567	CDS	MSMEG_1567	conserved hypothetical protein	-0.855925	0.136097	1
MSMEG_1568	CDS	glmS	glucosamine--fructose-6-phosphate aminotransferase	-0.528691	0.356182	1
MSMEG_1570	CDS	MSMEG_1570	carboxylesterase	-0.546101	0.299026	1
MSMEG_1569	CDS	MSMEG_1569	hypothetical protein	-2.51655	0.517948	1
MSMEG_1571	CDS	MSMEG_1571	integral membrane protein	-1.05245	0.584344	1
MSMEG_1572	CDS	MSMEG_1572	transcriptional regulator	0.680044	0.272381	1
MSMEG_1573	CDS	MSMEG_1573	carbohydrate kinase family protein	0.0655628	0.899583	1
MSMEG_1574	CDS	MSMEG_1574	glutamate decarboxylase	0.467129	0.47717	1
MSMEG_1575	CDS	alr	alanine racemase	-0.369937	0.475231	1
MSMEG_1576	CDS	MSMEG_1576	alpha/beta hydrolase fold	-1.21287	0.0808551	1
MSMEG_1577	CDS	MSMEG_1577	conserved hypothetical protein	-0.569818	0.299033	1
MSMEG_1578	CDS	MSMEG_1578	peptidase M22	-0.353557	0.4937	1
MSMEG_1579	CDS	rimI	ribosomal-protein-alanine acetyltransferase	-0.416115	0.461891	1
MSMEG_1580	CDS	MSMEG_1580	O-sialoglycoprotein endopeptidase	-0.130319	0.796823	1
MSMEG_1581	CDS	MSMEG_1581	conserved hypothetical protein	-0.772415	0.194975	1
MSMEG_1582	CDS	groS	chaperonin GroS	-0.167426	0.765908	1
MSMEG_1583	CDS	groL2	chaperonin GroL	0.359334	0.519789	1
MSMEG_1584	CDS	MSMEG_1584	hypothetical protein	0.339157	0.75657	1
MSMEG_1585	CDS	MSMEG_1585	cupin domain protein	-0.381084	0.55852	1
MSMEG_1586	CDS	MSMEG_1586	beta-lactamase	-0.259425	0.86462	1
MSMEG_1588	CDS	MSMEG_1588	conserved hypothetical protein	-0.969481	0.541673	1
MSMEG_1587	CDS	MSMEG_1587	alpha/beta hydrolase fold	-1.01698	1	1
MSMEG_1589	CDS	MSMEG_1589	hypothetical protein	-0.916037	0.493301	1
MSMEG_1590	CDS	MSMEG_1590	hypothetical protein	-1.42047	0.420123	1
MSMEG_1591	CDS	MSMEG_1591	TnpC protein	-0.591134	0.341542	1
MSMEG_1592	CDS	MSMEG_1592	hypothetical protein	0.243627	0.631646	1
MSMEG_1594	CDS	MSMEG_1594	enoyl-CoA hydratase	0.193639	0.697076	1
MSMEG_1593	CDS	MSMEG_1593	hypothetical protein	0.31022	1	1
MSMEG_1595	CDS	MSMEG_1595	putative oxidoreductase	-0.794612	1	1
MSMEG_1596	CDS	MSMEG_1596	transcriptional regulator	-0.939763	0.229912	1
MSMEG_1597	CDS	MSMEG_1597	Transcription factor WhiB	-0.206089	0.69345	1
MSMEG_1598	CDS	MSMEG_1598	conserved hypothetical protein	-0.491311	0.508357	1
MSMEG_1599	CDS	MSMEG_1599	RNA polymerase sigma-70 factor	-0.257894	0.651385	1
MSMEG_1600	CDS	MSMEG_1600	conserved hypothetical protein	-0.0440791	0.933024	1
MSMEG_1601	CDS	MSMEG_1601	conserved hypothetical protein	0.0697355	0.895944	1
MSMEG_1602	CDS	guaB	inosine-5'-monophosphate dehydrogenase	-0.0821434	0.877929	1
MSMEG_1603	CDS	MSMEG_1603	IMP dehydrogenase family protein	-0.0482574	0.927327	1
MSMEG_1604	CDS	MSMEG_1604	FAD dependent oxidoreductase	-0.0383359	0.944023	1
MSMEG_1605	CDS	phoU	phosphate transport system regulatory protein PhoU	-0.0527782	0.923933	1
MSMEG_1606	CDS	MSMEG_1606	benzoylformate decarboxylase	-1.20616	0.0718535	1
MSMEG_1607	CDS	MSMEG_1607	putative tautomerase	-0.488908	0.504547	1
MSMEG_1608	CDS	MSMEG_1608	glycosyl transferase	0.283012	0.641471	1
MSMEG_1609	CDS	MSMEG_1609		0.236023	0.667844	1
MSMEG_1610	CDS	MSMEG_1610	glutamine-hydrolyzing GMP synthase	-0.10854	0.840399	1
MSMEG_1611	CDS	MSMEG_1611	transcriptional regulator	-0.631586	0.301774	1
MSMEG_1612	CDS	MSMEG_1612	extracellular solute-binding protein	-0.053193	0.93743	1
MSMEG_1613	CDS	MSMEG_1613	ABC polar amino acid transporter	0.0713867	0.92842	1
MSMEG_1614	CDS	MSMEG_1614	glutamine transport ATP-binding protein GlnQ	0.166887	0.822354	1
MSMEG_1615	CDS	ggt	gamma-glutamyltranspeptidase	-0.0325063	0.969878	1
MSMEG_1616	CDS	MSMEG_1616		0.109783	0.846275	1
MSMEG_1617	CDS	MSMEG_1617	kumamolisin	0.0992561	0.853287	1
MSMEG_1618	CDS	MSMEG_1618	hypothetical protein	0.377138	0.506985	1
MSMEG_1619	CDS	MSMEG_1619	hypothetical protein	-0.582806	1	1
MSMEG_1620	CDS	MSMEG_1620	conserved hypothetical protein	-0.00834315	1	1
MSMEG_1622	CDS	MSMEG_1622	putative DNA repair polymerase	0.32615	0.536219	1
MSMEG_1621	CDS	MSMEG_1621	pyrimidine-specific ribonucleoside hydrolase RihA	-0.228168	0.668718	1
MSMEG_1623	CDS	MSMEG_1623	short chain dehydrogenase	0.32439	0.567357	1
MSMEG_1624	CDS	MSMEG_1624	universal stress protein family protein	0.0787702	0.924746	1
MSMEG_1625	CDS	MSMEG_1625	amino acid transporter	0.338757	0.672837	1
MSMEG_1626	CDS	MSMEG_1626	putative DNA-binding protein	0.37851	0.521584	1
MSMEG_1628	CDS	MSMEG_1628	oxidoreductase	0.604306	0.455942	1
MSMEG_1627	CDS	MSMEG_1627	hypothetical protein	-0.597938	0.2984	1
MSMEG_1629	CDS	MSMEG_1629	hypothetical protein	-0.0417546	0.940706	1
MSMEG_1630	CDS	MSMEG_1630	2,5-dichloro-2,5-cyclohexadiene-1,4-diol dehydrogenase	0.733563	0.366619	1
MSMEG_1631	CDS	MSMEG_1631	DNA-binding protein	-0.135508	0.784003	1
MSMEG_1633	CDS	MSMEG_1633	DNA polymerase III	0.144367	0.787103	1
MSMEG_1632	CDS	MSMEG_1632	hypothetical protein	-0.365553	0.455869	1
MSMEG_1634	CDS	MSMEG_1634	probable forkhead-associated protein	-0.0239373	0.963878	1
MSMEG_1635	CDS	MSMEG_1635	nitroreductase family protein	0.165161	0.775802	1
MSMEG_1636	CDS	MSMEG_1636	RNA methyltransferase	-0.497467	0.480574	1
MSMEG_1637	CDS	MSMEG_1637	periplasmic sensor signal transduction histidine kinase	0.338193	0.550787	1
MSMEG_1638	CDS	MSMEG_1638	Roadblock/LC7 domain protein	0.315115	0.542022	1
MSMEG_1639	CDS	MSMEG_1639	conserved hypothetical protein	-0.214067	0.685297	1
MSMEG_1640	CDS	MSMEG_1640	ATP/GTP-binding protein	-0.232397	0.663363	1
MSMEG_1641	CDS	MSMEG_1641	conserved hypothetical protein	-0.260425	0.62851	1
MSMEG_1642	CDS	MSMEG_1642	ABC transporter	0.112709	0.83503	1
MSMEG_1643	CDS	MSMEG_1643	hypothetical protein	-0.417823	0.444772	1
MSMEG_1644	CDS	MSMEG_1644	hypothetical protein	0.109161	0.830455	1
MSMEG_1645	CDS	MSMEG_1645	NADH:flavin oxidoreductase/nadh oxidase	-0.565271	0.269618	1
MSMEG_1647	CDS	MSMEG_1647	tetrahydrofolate dehydrogenase/cyclohydrolase FolD	-0.209766	0.679838	1
MSMEG_1646	CDS	MSMEG_1646	ribosomal RNA adenine dimethylase family protein	-1.09459	0.148977	1
MSMEG_1648	CDS	MSMEG_1648	putative transcriptional regulator	0.623703	0.267586	1
MSMEG_1649	CDS	MSMEG_1649	FAD dependent oxidoreductase	0.495089	0.416789	1
MSMEG_1650	CDS	MSMEG_1650	methyltransferase type 11	-0.52892	0.361858	1
MSMEG_1651	CDS	metX	homoserine O-acetyltransferase	-0.187299	0.736907	1
MSMEG_1652	CDS	MSMEG_1652	O-acetylhomoserine sulfhydrylase	-0.00197547	1	1
MSMEG_1653	CDS	MSMEG_1653	hypothetical protein	-0.999235	0.132784	1
MSMEG_1654	CDS	MSMEG_1654	isocitrate dehydrogenase	-0.0320515	0.951978	1
MSMEG_1655	CDS	MSMEG_1655	hydrolase	0.404603	0.476687	1
MSMEG_1656	CDS	xth	exodeoxyribonuclease III	0.130334	0.799139	1
MSMEG_1657	CDS	trpS	tryptophanyl-tRNA synthetase	-0.382215	0.48755	1
MSMEG_1658	CDS	MSMEG_1658	ribonuclease	0.0855079	0.879875	1
MSMEG_1659	CDS	MSMEG_1659	multidrug resistance protein	-0.460803	0.420909	1
MSMEG_1660	CDS	MSMEG_1660	oxidoreductase	-0.50681	0.39625	1
MSMEG_1661	CDS	MSMEG_1661	D-alanyl-D-alanine carboxypeptidase	0.150338	0.777345	1
MSMEG_1662	CDS	MSMEG_1662	taurine-pyruvate aminotransferase	-1.41981	0.0376671	1
MSMEG_1663	CDS	MSMEG_1663	transcriptional regulator	-2.04364	0.0119768	1
MSMEG_1664	CDS	MSMEG_1664	hypothetical protein	-3.3814	0.00165769	0.349752
MSMEG_1665	CDS	MSMEG_1665	aldehyde dehydrogenase (NAD) family protein	-0.525175	0.340835	1
MSMEG_1666	CDS	MSMEG_1666	RNA polymerase sigma-70 factor	-0.719179	0.182438	1
MSMEG_1668	CDS	MSMEG_1668	pyridoxamine 5'-phosphate oxidase family protein	-0.377694	0.514616	1
MSMEG_1667	CDS	MSMEG_1667		-0.224146	0.732279	1
MSMEG_1669	CDS	sdhB	succinate dehydrogenase	0.0032546	0.99649	1
MSMEG_1670	CDS	sdhA	succinate dehydrogenase	-0.0251545	0.963534	1
MSMEG_1671	CDS	MSMEG_1671	succinate dehydrogenase hydrophobic membrane anchor protein SdhD	-0.251805	0.64254	1
MSMEG_1672	CDS	sdhC	succinate dehydrogenase	-0.162974	0.76091	1
MSMEG_1673	CDS	cdd	cytidine deaminase	-1.05455	0.216984	1
MSMEG_1674	CDS	MSMEG_1674	hypothetical protein	0.730347	1	1
MSMEG_1675	CDS	MSMEG_1675	pyrimidine-nucleoside phosphorylase	-0.580704	0.249582	1
MSMEG_1676	CDS	add	adenosine deaminase	0.417613	0.502764	1
MSMEG_1678	CDS	MSMEG_1678	transcriptional regulator	0.288371	0.580458	1
MSMEG_1677	CDS	aspA	aspartate ammonia-lyase	0.58593	0.44047	1
MSMEG_1679	CDS	MSMEG_1679	AmiB	0.734784	0.353174	1
MSMEG_1680	CDS	MSMEG_1680	conserved hypothetical protein	0.655671	0.412004	1
MSMEG_1681	CDS	MSMEG_1681	endoribonuclease L-PSP superfamily protein	0.639932	0.419661	1
MSMEG_1682	CDS	MSMEG_1682	flavin-containing monooxygenase FMO	0.66172	0.400142	1
MSMEG_1683	CDS	MSMEG_1683	cytosine/purine/uracil/thiamine/allantoin permease family protein	0.547624	0.480659	1
MSMEG_1684	CDS	MSMEG_1684	conserved hypothetical protein	-1.09807	0.0759251	1
MSMEG_1685	CDS	MSMEG_1685	hypothetical protein	-1.05752	0.373085	1
MSMEG_1686	CDS	MSMEG_1686	NPL/P60-family protein secreted protein	0.441858	0.48025	1
MSMEG_1687	CDS	MSMEG_1687	hypothetical protein	0.41632	0.657388	1
MSMEG_1688	CDS	MSMEG_1688	cupin domain protein	0.647789	0.597355	1
MSMEG_1689	CDS	MSMEG_1689	3-oxoacyl-[acyl-carrier-protein] reductase	-0.392588	0.549809	1
MSMEG_1690	CDS	MSMEG_1690	putative ECF sigma factor RpoE1	0.328588	0.835684	1
MSMEG_1691	CDS	MSMEG_1691	transcriptional regulatory protein	-0.162476	1	1
MSMEG_1692	CDS	MSMEG_1692	ECF-family protein RNA polymerase sigma factor	-0.0287704	0.951594	1
MSMEG_1693	CDS	MSMEG_1693	succinate dehydrogenase [ubiquinone] flavoprotein subunit	-0.387766	0.595029	1
MSMEG_1694	CDS	upp	uracil phosphoribosyltransferase	-0.0576456	0.919652	1
MSMEG_1695	CDS	MSMEG_1695	phosphoglucomutase/phosphomannomutase	0.289865	0.664117	1
MSMEG_1696	CDS	MSMEG_1696	regulatory protein	-0.730104	0.214835	1
MSMEG_1698	CDS	MSMEG_1698	putative ammonia monooxygenase superfamily protein	-0.68007	0.23447	1
MSMEG_1697	CDS	MSMEG_1697	hypothetical protein	0.119409	0.949447	1
MSMEG_1699	CDS	MSMEG_1699	pentachlorophenol 4-monooxygenase	0.736756	0.319792	1
MSMEG_1700	CDS	MSMEG_1700	TetR-family protein transcriptional regulator	-0.818677	0.213921	1
MSMEG_1701	CDS	MSMEG_1701	purine nucleotide phosphorylase	-0.459489	0.468705	1
MSMEG_1702	CDS	MSMEG_1702	amidohydrolase	-0.722893	0.241061	1
MSMEG_1703	CDS	MSMEG_1703	amidohydrolase	-0.528563	0.352069	1
MSMEG_1704	CDS	MSMEG_1704	ABC transporter	0.272797	0.73346	1
MSMEG_1705	CDS	MSMEG_1705	D-xylose transport ATP-binding protein XylG	0.149464	0.842085	1
MSMEG_1706	CDS	MSMEG_1706	xylose transport system permease protein XylH	0.234995	0.7513	1
MSMEG_1707	CDS	MSMEG_1707	phosphatase YfbT	-0.0372445	0.952829	1
MSMEG_1708	CDS	MSMEG_1708	ribose operon repressor	0.120833	0.83316	1
MSMEG_1709	CDS	MSMEG_1709	inner membrane ABC transporter permease protein YjfF	0.305604	0.743555	1
MSMEG_1710	CDS	MSMEG_1710	ribose transport system permease protein RbsC	0.188976	0.827407	1
MSMEG_1711	CDS	MSMEG_1711	ATP binding protein of ABC transporter	0.100714	0.909621	1
MSMEG_1712	CDS	MSMEG_1712	ABC transporter periplasmic-binding protein YtfQ	0.258934	0.774638	1
MSMEG_1713	CDS	araB	L-ribulokinase	0.082168	0.925245	1
MSMEG_1714	CDS	MSMEG_1714	L-ribulose-5-phosphate 4-epimerase UlaF	0.261931	0.761737	1
MSMEG_1715	CDS	araA	L-arabinose isomerase	0.312852	0.716756	1
MSMEG_1716	CDS	MSMEG_1716	IS3 family protein element	0.136205	0.84402	1
MSMEG_1718	CDS	MSMEG_1718		0.0354477	1	1
MSMEG_1717	CDS	MSMEG_1717	ISMsm8	-0.19368	0.719684	1
MSMEG_1719	CDS	MSMEG_1719		-0.657913	0.451742	1
MSMEG_1720	CDS	MSMEG_1720	IS1137	-0.859673	0.1989	1
MSMEG_1721	CDS	MSMEG_1721	IS1137	-1.08902	0.133325	1
MSMEG_1722	CDS	MSMEG_1722	hypothetical protein	-0.161266	0.769279	1
MSMEG_1723	CDS	MSMEG_1723	hypothetical protein	-1.11724	0.0762467	1
MSMEG_1724	CDS	MSMEG_1724	conserved hypothetical protein	0.101384	0.850631	1
MSMEG_1725	CDS	MSMEG_1725	putative transposase	-0.4127	0.442966	1
MSMEG_1726	CDS	MSMEG_1726	transposase	-0.0520081	0.920969	1
MSMEG_1727	CDS	MSMEG_1727		-0.251956	1	1
MSMEG_1728	CDS	MSMEG_1728	ISMsm1	-0.304018	0.553685	1
MSMEG_1730	CDS	MSMEG_1730	ISMsm1	-0.299831	0.600199	1
MSMEG_1729	CDS	MSMEG_1729		0.0111231	0.991656	1
MSMEG_1732	CDS	MSMEG_1732	Transposase IS116/IS110/IS902 family protein	-0.0237042	1	1
MSMEG_1731	CDS	MSMEG_1731	IS6120	-1.37156	0.0253731	1
MSMEG_1733	CDS	MSMEG_1733	conserved hypothetical protein	-2.84391	0.0136706	1
MSMEG_1734	CDS	MSMEG_1734	conserved hypothetical protein	-0.775267	0.169399	1
MSMEG_1735	CDS	MSMEG_1735	dihydrolipoamide dehydrogenase	-0.0748119	0.885144	1
MSMEG_1736	CDS	MSMEG_1736	glycerol-3-phosphate dehydrogenase 2	0.331672	0.564563	1
MSMEG_1737	CDS	MSMEG_1737	RNA pseudouridine synthase family protein	0.00432751	0.994368	1
MSMEG_1738	CDS	MSMEG_1738	probable conserved transmembrane protein	-0.345361	0.53655	1
MSMEG_1740	CDS	MSMEG_1740	dehydrogenase/reductase SDR family protein member 4	0.146321	0.799609	1
MSMEG_1739	CDS	MSMEG_1739	enoyl-CoA hydratase/isomerase family protein	-0.447897	0.39614	1
MSMEG_1741	CDS	MSMEG_1741	TetR-family protein transcriptional regulator	-0.961106	0.125685	1
MSMEG_1742	CDS	MSMEG_1742	oxidoreductase	0.165341	0.788966	1
MSMEG_1743	CDS	MSMEG_1743	Fatty acid desaturase	0.181234	0.78671	1
MSMEG_1744	CDS	MSMEG_1744	hypothetical protein	-0.929975	0.186013	1
MSMEG_1745	CDS	MSMEG_1745	transcriptional regulator	-0.245058	0.646823	1
MSMEG_1746	CDS	MSMEG_1746	6-hydroxy-D-nicotine oxidase	-1.24608	0.0738518	1
MSMEG_1747	CDS	MSMEG_1747	RNA polymerase sigma-70 factor	-0.447457	0.526745	1
MSMEG_1748	CDS	MSMEG_1748	conserved hypothetical protein	-1.12503	0.121634	1
MSMEG_1750	CDS	MSMEG_1750	hypothetical protein	-0.656889	0.455301	1
MSMEG_1749	CDS	MSMEG_1749	putative monooxygenase	0.0982961	0.89511	1
MSMEG_1751	CDS	MSMEG_1751	norsolorinic acid reductase	-0.789204	0.203559	1
MSMEG_1752	CDS	MSMEG_1752	hypothetical protein	-1.8019	1	1
MSMEG_1753	CDS	mtnN	MTA/SAH nucleosidase	-0.0976926	0.852793	1
MSMEG_1754	CDS	MSMEG_1754	conserved hypothetical protein	-0.133794	0.849481	1
MSMEG_1755	CDS	MSMEG_1755	anti-sigm factor	-0.777116	0.255505	1
MSMEG_1756	CDS	MSMEG_1756	endonuclease VIII and dna n-glycosylase with an ap lyase activity	-0.29337	0.662109	1
MSMEG_1757	CDS	MSMEG_1757	DEAD/DEAH box helicase	0.23261	0.692334	1
MSMEG_1758	CDS	MSMEG_1758	hypothetical protein	0.345361	0.563665	1
MSMEG_1759	CDS	MSMEG_1759	hypothetical protein	-0.0844367	0.904391	1
MSMEG_1761	CDS	MSMEG_1761	integral membrane protein	0.244832	0.675776	1
MSMEG_1760	CDS	MSMEG_1760	short-chain dehydrogenase/reductase SDR	0.48047	0.49533	1
MSMEG_1762	CDS	MSMEG_1762	piperideine-6-carboxylic acid dehydrogenase	0.455221	0.583678	1
MSMEG_1763	CDS	MSMEG_1763	leucine-responsive regulatory protein	0.112798	0.818362	1
MSMEG_1764	CDS	MSMEG_1764	L-lysine-epsilon aminotransferase	0.453415	0.572223	1
MSMEG_1765	CDS	MSMEG_1765	restriction endonuclease family protein	0.223436	0.731459	1
MSMEG_1766	CDS	MSMEG_1766	conserved hypothetical protein	0.23775	0.695348	1
MSMEG_1767	CDS	MSMEG_1767	conserved hypothetical protein	0.328994	0.598523	1
MSMEG_1768	CDS	MSMEG_1768	conserved hypothetical protein	0.516408	0.420699	1
MSMEG_1769	CDS	MSMEG_1769	UsfY protein	0.398751	0.495114	1
MSMEG_1770	CDS	MSMEG_1770	conserved hypothetical protein	-0.262491	0.696391	1
MSMEG_1771	CDS	MSMEG_1771	methylase	0.370886	0.570671	1
MSMEG_1772	CDS	MSMEG_1772	conserved hypothetical protein	0.22136	0.727457	1
MSMEG_1773	CDS	MSMEG_1773	conserved hypothetical protein	0.117727	0.836442	1
MSMEG_1774	CDS	MSMEG_1774	conserved hypothetical protein	0.122927	0.841812	1
MSMEG_1775	CDS	MSMEG_1775	cytochrome P450 monooxygenase	0.436651	0.56467	1
MSMEG_1776	CDS	MSMEG_1776	ribonuclease Z	-0.741477	0.187911	1
MSMEG_1777	CDS	MSMEG_1777	UsfY protein	0.289291	0.63208	1
MSMEG_1778	CDS	MSMEG_1778	conserved hypothetical protein	0.267274	0.675059	1
MSMEG_1779	CDS	MSMEG_1779	hypothetical protein	0.255709	0.721218	1
MSMEG_1780	CDS	MSMEG_1780	hypothetical protein	-0.134809	0.823193	1
MSMEG_1781	CDS	MSMEG_1781	hypothetical protein	0.128971	0.832978	1
MSMEG_1782	CDS	MSMEG_1782	oxidoreductase	0.401757	0.51992	1
MSMEG_1783	CDS	MSMEG_1783	hypothetical protein	0.244002	0.665207	1
MSMEG_1785	CDS	MSMEG_1785	hypothetical protein	0.247542	0.666171	1
MSMEG_1784	CDS	MSMEG_1784	type I topoisomerase	0.119378	0.823238	1
MSMEG_1787	CDS	MSMEG_1787	RsbW protein	-0.035346	0.951068	1
MSMEG_1786	CDS	MSMEG_1786	stas domain	0.147082	0.825979	1
MSMEG_1788	CDS	MSMEG_1788	conserved hypothetical protein	0.166975	0.782918	1
MSMEG_1789	CDS	MSMEG_1789	conserved hypothetical protein	0.156516	0.807403	1
MSMEG_1790	CDS	MSMEG_1790	conserved hypothetical protein	0.131827	0.840774	1
MSMEG_1791	CDS	MSMEG_1791	UsfY protein	-0.329294	0.551508	1
MSMEG_1792	CDS	MSMEG_1792	conserved hypothetical protein	0.305256	0.645585	1
MSMEG_1794	CDS	MSMEG_1794	dehydrogenase	0.360743	0.568443	1
MSMEG_1793	CDS	MSMEG_1793	membrane protein	0.184832	0.758131	1
MSMEG_1795	CDS	MSMEG_1795	2-deoxy-scyllo-inosamine dehydrogenase	0.189152	0.737729	1
MSMEG_1796	CDS	MSMEG_1796	membrane protein	0.153995	0.763303	1
MSMEG_1797	CDS	MSMEG_1797	salicylate esterase	0.171134	0.789173	1
MSMEG_1798	CDS	MSMEG_1798	major facilitator superfamily protein	-0.418211	0.436116	1
MSMEG_1799	CDS	MSMEG_1799	transcriptional regulator	-0.473837	0.388924	1
MSMEG_1800	CDS	MSMEG_1800	hypothetical protein	-3.40795	0.154182	1
MSMEG_1801	CDS	MSMEG_1801	hypothetical protein	-0.0678901	0.908971	1
MSMEG_1802	CDS	MSMEG_1802	ChaB protein	0.534418	0.436758	1
MSMEG_1803	CDS	MSMEG_1803	RsbW protein	0.287812	0.670714	1
MSMEG_1804	CDS	MSMEG_1804	RNA polymerase sigma-F factor	0.138523	0.830508	1
MSMEG_1806	CDS	MSMEG_1806	conserved hypothetical protein	-0.177424	0.777158	1
MSMEG_1805	CDS	MSMEG_1805	conserved hypothetical protein	0.19291	0.715139	1
MSMEG_1807	CDS	MSMEG_1807	acetyl-/propionyl-coenzyme A carboxylase alpha chain	0.128918	0.81724	1
MSMEG_1808	CDS	MSMEG_1808	Fe-S metabolism associated SufE	-0.000624029	1	1
MSMEG_1809	CDS	MSMEG_1809	putative thiosulfate sulfurtransferase	0.066117	0.901427	1
MSMEG_1810	CDS	MSMEG_1810	hypothetical protein	0.0692441	0.911405	1
MSMEG_1811	CDS	maf	septum formation protein Maf	-0.306372	0.647994	1
MSMEG_1812	CDS	MSMEG_1812	conserved hypothetical protein	0.23112	0.679188	1
MSMEG_1813	CDS	MSMEG_1813	propionyl-CoA carboxylase beta chain	0.401813	0.474105	1
MSMEG_1814	CDS	MSMEG_1814	hypothetical protein	-2.70825	0.00918099	1
MSMEG_1815	CDS	MSMEG_1815	hypothetical protein	-4.06881	0.0710902	1
MSMEG_1816	CDS	MSMEG_1816		-1.97701	0.113127	1
MSMEG_1818	CDS	MSMEG_1818	Bacterial membrane flanked domain protein	-0.468383	0.414493	1
MSMEG_1817	CDS	MSMEG_1817	probable conserved transmembrane protein	-0.0623332	0.911121	1
MSMEG_1819	CDS	purK	phosphoribosylaminoimidazole carboxylase	-0.11518	0.825456	1
MSMEG_1820	CDS	purE	phosphoribosylaminoimidazole carboxylase	-0.603501	0.263842	1
MSMEG_1821	CDS	MSMEG_1821	acyl-CoA dehydrogenase	-0.706866	0.233161	1
MSMEG_1822	CDS	MSMEG_1822	biotin-[acetyl-CoA-carboxylase] ligase	-0.901439	0.123829	1
MSMEG_1823	CDS	MSMEG_1823	conserved hypothetical protein	-0.0102601	0.98646	1
MSMEG_1824	CDS	MSMEG_1824	transcriptional regulator	-0.28149	0.599414	1
MSMEG_1825	CDS	rfbD	dTDP-4-dehydrorhamnose reductase	-0.417483	0.433202	1
MSMEG_1826	CDS	MSMEG_1826	dTDP-RhA:a-D-GlcNAc-diphosphoryl polyprenol	-0.94772	0.151783	1
MSMEG_1828	CDS	MSMEG_1828		-0.825556	0.194128	1
MSMEG_1827	CDS	MSMEG_1827	hydrolase	0.579044	0.252307	1
MSMEG_1829	CDS	MSMEG_1829	F420-0:gamma-glutamyl ligase	0.475293	0.38188	1
MSMEG_1830	CDS	cofD	lppg:fo 2-phospho-l-lactate transferase	0.332654	0.500064	1
MSMEG_1831	CDS	MSMEG_1831	Transcription factor WhiB	-0.164665	0.760919	1
MSMEG_1832	CDS	MSMEG_1832	conserved hypothetical protein	-0.727116	0.275648	1
MSMEG_1833	CDS	MSMEG_1833	conserved hypothetical protein	-0.244045	0.634281	1
MSMEG_1834	CDS	MSMEG_1834	phosphomannomutase/phosphoglucomutase	-0.0364741	0.944995	1
MSMEG_1835	CDS	MSMEG_1835	TobH protein	0.0749442	0.883677	1
MSMEG_1836	CDS	manA	mannose-6-phosphate isomerase	-0.19924	0.702308	1
MSMEG_1837	CDS	MSMEG_1837	secreted protein	0.250238	0.708935	1
MSMEG_1838	CDS	MSMEG_1838	cationic amino acid transporter	0.279925	0.656698	1
MSMEG_1839	CDS	MSMEG_1839	alkane 1-monooxygenase	0.643089	0.35659	1
MSMEG_1840	CDS	MSMEG_1840	rubredoxin	0.604023	0.441409	1
MSMEG_1841	CDS	MSMEG_1841	rubredoxin	0.57161	0.387429	1
MSMEG_1842	CDS	MSMEG_1842	transcriptional regulator	-0.0715945	0.900022	1
MSMEG_1843	CDS	ahcY		0.0778373	0.888461	1
MSMEG_1844	CDS	MSMEG_1844	conserved hypothetical protein	0.354809	0.551973	1
MSMEG_1845	CDS	MSMEG_1845	YghA protein	-0.0867294	0.934057	1
MSMEG_1846	CDS	MSMEG_1846	polysulphide reductase	0.189138	0.801292	1
MSMEG_1847	CDS	MSMEG_1847	4Fe-4S ferredoxin	0.409791	0.569034	1
MSMEG_1848	CDS	MSMEG_1848		0.392405	0.523821	1
MSMEG_1849	CDS	selB	selenocysteine-specific translation elongation factor	-0.169796	0.729786	1
MSMEG_1850	CDS	selA	L-seryl-tRNA selenium transferase	-0.127367	0.806505	1
MSMEG_1852	CDS	selD	selenide	0.249867	0.669517	1
MSMEG_1853	CDS	MSMEG_1853		0.00972168	0.986102	1
MSMEG_1854	CDS	MSMEG_1854	valosin containing protein-1	-0.148279	0.779016	1
MSMEG_1855	CDS	MSMEG_1855	tetratricopeptide repeat protein	0.0901165	0.853903	1
MSMEG_1856	CDS	MSMEG_1856	hypothetical protein	-0.299591	0.632662	1
MSMEG_1857	CDS	MSMEG_1857	transposase IstA protein	-0.309388	0.625995	1
MSMEG_1858	CDS	MSMEG_1858	putative transposition helper protein	0.67736	0.384809	1
MSMEG_1859	CDS	MSMEG_1859	hypothetical protein	-3.2578	0.00686827	1
MSMEG_1860	CDS	MSMEG_1860	hypothetical protein	-3.54726	0.00219114	0.423941
MSMEG_1861	CDS	MSMEG_1861	hypothetical protein	-1.32191	0.0432315	1
MSMEG_1862	CDS	MSMEG_1862	transposase	-0.00725453	0.992504	1
MSMEG_1863	CDS	MSMEG_1863	putative transposase	-0.456683	0.409422	1
MSMEG_1864	CDS	MSMEG_1864	transposase	-1.75536	0.0251084	1
MSMEG_1865	CDS	MSMEG_1865	IS1549	-0.92112	0.100884	1
MSMEG_1866	CDS	MSMEG_1866	transposase B	-1.00342	0.0960842	1
MSMEG_1867	CDS	MSMEG_1867	transposase	-0.338619	0.553074	1
MSMEG_1868	CDS	MSMEG_1868	hypothetical protein	-0.0163437	0.979919	1
MSMEG_1869	CDS	MSMEG_1869	hypothetical protein	0.0963296	0.850618	1
MSMEG_1870	CDS	MSMEG_1870	conserved hypothetical protein	-0.217553	0.69651	1
MSMEG_1871	CDS	MSMEG_1871	conserved hypothetical protein	-0.252625	0.661896	1
MSMEG_1872	CDS	MSMEG_1872	conserved hypothetical protein	-0.770387	0.181567	1
MSMEG_1873	CDS	MSMEG_1873	thymidylate kinase	-0.24478	0.661545	1
MSMEG_1874	CDS	mtrA	DNA-binding response regulator MtrA	0.200867	0.715322	1
MSMEG_1875	CDS	MSMEG_1875	sensor histidine kinase MtrB	-0.150028	0.775799	1
MSMEG_1876	CDS	MSMEG_1876	LpqB protein	-0.00822481	0.989125	1
MSMEG_1877	CDS	MSMEG_1877	conserved hypothetical protein	-0.0272474	1	1
MSMEG_1878	CDS	MSMEG_1878	S30AE family protein	0.39238	0.61954	1
MSMEG_1879	CDS	MSMEG_1879	hypothetical protein	-0.497852	1	1
MSMEG_1881	CDS	secA	preprotein translocase	0.0710962	0.894331	1
MSMEG_1880	CDS	MSMEG_1880	hypothetical alanine arginine proline rich protein	0.254165	0.780163	1
MSMEG_1882	CDS	MSMEG_1882	acyltransferase	-0.459353	0.381233	1
MSMEG_1883	CDS	MSMEG_1883	glycine betaine transporter OpuD	0.0933251	0.872103	1
MSMEG_1884	CDS	MSMEG_1884	conserved hypothetical protein	0.38964	0.46732	1
MSMEG_1885	CDS	MSMEG_1885	2Fe-2S iron-sulfur cluster binding domain protein	-0.0437092	0.936027	1
MSMEG_1886	CDS	MSMEG_1886	Fatty acid desaturase	0.213927	0.741819	1
MSMEG_1887	CDS	MSMEG_1887	hypothetical protein	-0.239004	0.694772	1
MSMEG_1888	CDS	MSMEG_1888	methyltransferase	-1.06059	0.129018	1
MSMEG_1889	CDS	MSMEG_1889	putative ribosome small subunit-dependent GTPase RsgA	-0.275294	0.598104	1
MSMEG_1890	CDS	aroA	3-phosphoshikimate 1-carboxyvinyltransferase	-0.0767525	0.889179	1
MSMEG_1891	CDS	MSMEG_1891	conserved hypothetical protein	-0.0942257	0.854445	1
MSMEG_1892	CDS	MSMEG_1892	transferase	-0.175793	0.722659	1
MSMEG_1893	CDS	MSMEG_1893	UbiE/COQ5 methyltransferase	0.281986	0.630251	1
MSMEG_1894	CDS	MSMEG_1894	short chain dehydrogenase	0.366938	0.542756	1
MSMEG_1895	CDS	MSMEG_1895	HTH-type transcriptional regulator AlsR	-0.905764	0.179272	1
MSMEG_1896	CDS	MSMEG_1896	beta-ketothiolase	1.02482	0.132935	1
MSMEG_1897	CDS	pcaD	3-oxoadipate enol-lactonase	0.939018	0.291859	1
MSMEG_1898	CDS	MSMEG_1898	succinyl-CoA:3-ketoacid-coenzyme A transferase 1	1.12543	0.143156	1
MSMEG_1899	CDS	MSMEG_1899	succinyl-CoA:3-ketoacid-coenzyme A transferase subunit B	1.00728	0.181926	1
MSMEG_1900	CDS	MSMEG_1900	D-alanyl-D-alanine carboxypeptidase family protein	-0.638273	0.254596	1
MSMEG_1901	CDS	MSMEG_1901	DNA-binding HTH domain containing protein	-0.10098	0.860342	1
MSMEG_1902	CDS	MSMEG_1902	transcriptional regulator	-0.539319	0.345717	1
MSMEG_1903	CDS	MSMEG_1903	caib/baif family protein	0.336753	0.585241	1
MSMEG_1904	CDS	MSMEG_1904	acyl-CoA dehydrogenase	0.419371	0.467299	1
MSMEG_1905	CDS	MSMEG_1905	acyl-CoA dehydrogenase protein	1.07812	0.141573	1
MSMEG_1906	CDS	MSMEG_1906	toluate 1	1.23236	0.151334	1
MSMEG_1907	CDS	MSMEG_1907	toluate 1	1.23261	0.141618	1
MSMEG_1908	CDS	MSMEG_1908	benzoate 1	0.954598	0.260994	1
MSMEG_1909	CDS	MSMEG_1909	putative HTH-type transcriptional regulator YnfL	-0.146379	0.820138	1
MSMEG_1910	CDS	MSMEG_1910	muconate cycloisomerase	0.764611	0.181079	1
MSMEG_1911	CDS	catA	catechol 1	0.887472	0.167721	1
MSMEG_1912	CDS	MSMEG_1912	muconolactone delta-isomerase 1	0.712531	0.246981	1
MSMEG_1913	CDS	ybaK	YbaK/ebsC protein	-0.817544	0.383112	1
MSMEG_1914	CDS	MSMEG_1914	RNA polymerase sigma-70 factor	0.243991	0.650507	1
MSMEG_1915	CDS	MSMEG_1915	anti-sigma factor	0.368626	0.515053	1
MSMEG_1916	CDS	MSMEG_1916	hypothetical protein	-1.29009	0.0857939	1
MSMEG_1917	CDS	MSMEG_1917	conserved domain protein	-0.206027	0.691962	1
MSMEG_1918	CDS	MSMEG_1918	sensor histidine kinase	-0.450331	0.424125	1
MSMEG_1919	CDS	MSMEG_1919	Transcription factor WhiB	-0.883657	0.199448	1
MSMEG_1920	CDS	MSMEG_1920	diacylglycerol kinase	-1.33125	0.0421693	1
MSMEG_1921	CDS	MSMEG_1921	SEC-C motif domain protein	-1.19801	0.127491	1
MSMEG_1922	CDS	aroQ	3-dehydroquinate dehydratase	-0.317199	0.547174	1
MSMEG_1923	CDS	MSMEG_1923	membrane protein	-0.332057	0.52373	1
MSMEG_1924	CDS	MSMEG_1924	N-acetyltransferase Ats1	-0.148406	0.764733	1
MSMEG_1925	CDS	MSMEG_1925	isochorismate synthase DhbC	-0.108806	0.832282	1
MSMEG_1926	CDS	MSMEG_1926	phosphoglycerate mutase family protein	-0.0221414	0.969157	1
MSMEG_1927	CDS	MSMEG_1927	cobyrinic Acid a	0.0401686	0.937711	1
MSMEG_1928	CDS	MSMEG_1928	regulatory protein	-0.00829786	0.993907	1
MSMEG_1929	CDS	MSMEG_1929	conserved hypothetical protein	0.138628	0.811424	1
MSMEG_1930	CDS	MSMEG_1930	DEAD/DEAH box helicase	0.311397	0.626781	1
MSMEG_1931	CDS	MSMEG_1931	conserved hypothetical protein	-0.00287361	0.998255	1
MSMEG_1933	CDS	MSMEG_1933	hypothetical protein	-0.132459	0.795617	1
MSMEG_1932	CDS	MSMEG_1932	MmpS3 protein	0.456602	0.453869	1
MSMEG_1934	CDS	MSMEG_1934	ATP-binding protein	-0.204486	0.70015	1
MSMEG_1935	CDS	MSMEG_1935	TetR-family protein transcriptional regulator	-0.756494	0.216995	1
MSMEG_1936	CDS	MSMEG_1936	conserved hypothetical protein	-0.0546868	0.916692	1
MSMEG_1937	CDS	MSMEG_1937	molybdopterin biosynthesis protein MoeB	-0.0663021	0.898607	1
MSMEG_1938	CDS	MSMEG_1938	conserved hypothetical protein	-0.266866	0.602647	1
MSMEG_1939	CDS	MSMEG_1939	6-O-methylguanine DNA methyltransferase	0.290993	0.605804	1
MSMEG_1940	CDS	MSMEG_1940	hydrolase	0.246318	0.641978	1
MSMEG_1941	CDS	MSMEG_1941	helicase	0.357686	0.522663	1
MSMEG_1943	CDS	MSMEG_1943	ATP-dependent DNA helicase	0.0953641	0.856612	1
MSMEG_1942	CDS	MSMEG_1942	integral membrane protein	0.119517	0.813811	1
MSMEG_1944	CDS	MSMEG_1944	membrane protein	0.351224	0.60164	1
MSMEG_1945	CDS	MSMEG_1945	ion channel membrane protein	-0.137699	0.788967	1
MSMEG_1946	CDS	MSMEG_1946	NADH pyrophosphatase	-0.0347998	0.946555	1
MSMEG_1947	CDS	MSMEG_1947	conserved hypothetical protein	-0.443156	0.436124	1
MSMEG_1948	CDS	MSMEG_1948	hypothetical protein	0.771285	1	1
MSMEG_1949	CDS	MSMEG_1949	hypothetical protein	-1.68321	0.148899	1
MSMEG_1950	CDS	MSMEG_1950	conserved hypothetical protein	0.500469	0.46665	1
MSMEG_1951	CDS	MSMEG_1951	conserved domain protein	0.307083	0.649667	1
MSMEG_1952	CDS	MSMEG_1952	ATP-dependent DNA helicase	-0.517912	0.393945	1
MSMEG_1953	CDS	MSMEG_1953	transcription factor WhiB	-3.19046	0.0021522	0.423941
MSMEG_1954	CDS	MSMEG_1954	ABC1 family protein	0.107782	0.835417	1
MSMEG_1956	CDS	MSMEG_1956	hypothetical protein	-1.15953	0.357569	1
MSMEG_1955	CDS	MSMEG_1955	conserved hypothetical protein	-0.426812	0.431291	1
MSMEG_1957	CDS	MSMEG_1957	conserved hypothetical protein	-0.0110118	0.984453	1
MSMEG_1958	CDS	MSMEG_1958	PDZ domain family protein	-0.0115558	0.985328	1
MSMEG_1959	CDS	MSMEG_1959	putative membrane protein	0.25581	0.638266	1
MSMEG_1960	CDS	MSMEG_1960	hypothetical protein	-0.819512	0.176491	1
MSMEG_1961	CDS	MSMEG_1961	conserved hypothetical protein	-0.199084	0.698542	1
MSMEG_1962	CDS	MSMEG_1962	hypothetical protein	0.248493	0.615521	1
MSMEG_1963	CDS	MSMEG_1963	putative transcriptional regulatory protein	0.177144	0.733494	1
MSMEG_1964	CDS	MSMEG_1964	mitomycin radical oxidase	0.275533	0.690104	1
MSMEG_1966	CDS	MSMEG_1966	hypothetical protein	0.138591	0.859023	1
MSMEG_1967	CDS	MSMEG_1967	TetR-family protein transcriptional regulator	-0.636877	0.268224	1
MSMEG_1968	CDS	MSMEG_1968	putative oxidoreductase	-0.705521	0.298707	1
MSMEG_1969	CDS	MSMEG_1969	MerR-family protein transcriptional regulator	-0.644588	0.321907	1
MSMEG_1970	CDS	MSMEG_1970	sigma factor	-0.0886653	0.916366	1
MSMEG_1971	CDS	MSMEG_1971	propane monooxygenase hydroxylase large subunit	-1.37875	0.224059	1
MSMEG_1972	CDS	MSMEG_1972	methane monooxygenase component C	-1.29641	0.205547	1
MSMEG_1973	CDS	MSMEG_1973		-1.29239	0.203352	1
MSMEG_1974	CDS	MSMEG_1974	propane monooxygenase coupling protein	-1.14325	0.257683	1
MSMEG_1975	CDS	MSMEG_1975	amidohydrolase 2	-1.22568	0.212533	1
MSMEG_1976	CDS	MSMEG_1976	conserved hypothetical protein	-1.29015	0.153667	1
MSMEG_1977	CDS	MSMEG_1977	alcohol dehydrogenase	-1.08875	0.2404	1
MSMEG_1978	CDS	groL	chaperonin GroL	-1.03607	0.253301	1
MSMEG_1979	CDS	MSMEG_1979	antibiotic biosynthesis monooxygenase	-0.902098	0.317083	1
MSMEG_1980	CDS	MSMEG_1980	monooxygenase	0.235114	0.680929	1
MSMEG_1981	CDS	MSMEG_1981	conserved hypothetical protein	0.216032	0.70917	1
MSMEG_1982	CDS	MSMEG_1982	acyl-CoA synthase	0.203452	0.709897	1
MSMEG_1983	CDS	MSMEG_1983	major facilitator family protein transporter	0.410411	0.709823	1
MSMEG_1984	CDS	MSMEG_1984	haloacetate dehalogenase H-1	0.336738	0.691844	1
MSMEG_1985	CDS	MSMEG_1985	transcriptional regulator	-0.0887679	0.880899	1
MSMEG_1986	CDS	MSMEG_1986	tartrate dehydrogenase	0.551867	0.399761	1
MSMEG_1987	CDS	MSMEG_1987	conserved hypothetical protein	0.494381	0.462579	1
MSMEG_1988	CDS	MSMEG_1988	conserved hypothetical protein	0.071511	1	1
MSMEG_1989	CDS	MSMEG_1989	phenoxybenzoate dioxygenase beta subunit	0.958258	0.275251	1
MSMEG_1990	CDS	MSMEG_1990	conserved hypothetical protein	-0.316314	0.630715	1
MSMEG_1991	CDS	MSMEG_1991	isovaleryl-CoA dehydrogenase	-0.307063	0.556982	1
MSMEG_1992	CDS	MSMEG_1992	L-carnitine dehydratase/bile acid-inducible protein F	-0.0946728	0.86789	1
MSMEG_1993	CDS	MSMEG_1993	MaoC like domain protein	-0.0493823	0.939987	1
MSMEG_1994	CDS	MSMEG_1994	HpcH/HpaI aldolase	-0.822551	0.298336	1
MSMEG_1995	CDS	MSMEG_1995	transcriptional regulator MdcY family protein	-0.56057	0.300045	1
MSMEG_1996	CDS	MSMEG_1996	N5	0.224087	0.683432	1
MSMEG_1997	CDS	MSMEG_1997	N-acyl-D-glutamate amidohydrolase	0.333308	0.55366	1
MSMEG_1998	CDS	MSMEG_1998	hydrolase	0.44705	0.430528	1
MSMEG_1999	CDS	MSMEG_1999	hypothetical protein	-2.45841	0.0106971	1
MSMEG_2000	CDS	MSMEG_2000	conserved hypothetical protein	-0.132053	0.854581	1
MSMEG_2001	CDS	MSMEG_2001	sugar transporter	-3.00248	0.521836	1
MSMEG_2002	CDS	MSMEG_2002	IS1096	-0.558357	0.322531	1
MSMEG_2003	CDS	MSMEG_2003	IS1096	-0.06884	0.901476	1
MSMEG_2004	CDS	MSMEG_2004	arabinose-proton symporter	0.041251	0.961993	1
MSMEG_2005	CDS	MSMEG_2005	sugar phosphate isomerase/epimerase	-0.482578	0.452118	1
MSMEG_2006	CDS	MSMEG_2006	2	0.136477	0.840682	1
MSMEG_2007	CDS	MSMEG_2007	putative HpcE protein	0.463488	0.430069	1
MSMEG_2008	CDS	MSMEG_2008	hypothetical protein	-0.926838	0.162491	1
MSMEG_2009	CDS	MSMEG_2009	regulatory protein GntR	-0.284835	0.570549	1
[truncated: 4,885 more rows]

## Sheet: Counts
Locus	Type	Name	Product	WT1	WT2	WT3	DF1	DF2	DF3
MSMEG_0001	CDS	dnaN	DNA polymerase III	1631	659	353	552	187	702
MSMEG_0002	CDS	MSMEG_0002	6-phosphogluconate dehydrogenase	1112	669	383	493	210	617
MSMEG_0003	CDS	MSMEG_0003	DNA replication and repair protein RecF	588	344	210	285	99	303
MSMEG_0004	CDS	MSMEG_0004	hypothetical protein	174	114	55	88	25	110
MSMEG_0005	CDS	gyrB	DNA gyrase	3584	2860	1438	2697	911	2085
MSMEG_0006	CDS	gyrA	DNA gyrase	3622	4202	2159	4123	1256	3307
MSMEG_0007	CDS	MSMEG_0007	conserved hypothetical protein	885	815	377	741	262	740
MSMEG_0008	tRNA	MSMEG_0008	tRNA-Ile	92	67	31	52	30	52
MSMEG_0009	CDS	MSMEG_0009	hypothetical protein	523	87	67	37	39	74
MSMEG_0010	tRNA	MSMEG_0010	tRNA-Ala	480	83	61	33	35	68
MSMEG_0011	CDS	MSMEG_0011	FAD-binding 9	284	60	30	68	33	52
MSMEG_0012	CDS	MSMEG_0012	ferric enterobactin transport system permease protein FepD	47	24	10	19	8	18
MSMEG_0013	CDS	MSMEG_0013		44	32	16	29	10	34
MSMEG_0015	CDS	MSMEG_0015	ferric enterobactin transport ATP-binding protein FepC	68	38	28	36	15	53
MSMEG_0014	CDS	MSMEG_0014	Formyl transferase	40	78	24	83	14	64
MSMEG_0016	CDS	MSMEG_0016	conserved domain protein	34	7	7	3	4	12
MSMEG_0017	CDS	MSMEG_0017	ABC transporter	40	14	11	17	4	36
MSMEG_0018	CDS	MSMEG_0018	ABC transporter	35	26	11	23	7	41
MSMEG_0019	CDS	MSMEG_0019	amino acid adenylation	170	229	162	270	91	191
MSMEG_0020	CDS	MSMEG_0020	Periplasmic binding protein	230	266	109	359	88	306
MSMEG_0021	CDS	panD	aspartate 1-decarboxylase	37	24	8	26	12	22
MSMEG_0022	CDS	MSMEG_0022	L-ornithine 5-monooxygenase	83	69	39	60	28	75
MSMEG_0023	CDS	MSMEG_0023	conserved hypothetical protein	229	576	347	366	170	354
MSMEG_0024	CDS	MSMEG_0024	peptidyl-prolyl cis-trans isomerase B	5365	6174	3110	5325	2050	4584
MSMEG_0025	CDS	MSMEG_0025	conserved hypothetical protein	224	122	73	117	56	129
MSMEG_0026	CDS	MSMEG_0026	putative membrane protein	450	253	157	171	117	252
MSMEG_0027	CDS	MSMEG_0027	conserved hypothetical protein	192	114	63	64	43	93
MSMEG_0029	CDS	MSMEG_0029	anthranilate synthase component 2	369	312	224	226	148	317
MSMEG_0028	CDS	MSMEG_0028	serine-threonine protein kinase	1581	1252	671	1174	414	1209
MSMEG_0030	CDS	pknA	serine/threonine protein kinase PknA	1061	800	411	814	311	739
MSMEG_0031	CDS	MSMEG_0031	Penicillin binding protein transpeptidase domain protein	815	472	260	419	168	458
MSMEG_0032	CDS	MSMEG_0032	cell cycle protein	757	473	210	352	128	385
MSMEG_0033	CDS	MSMEG_0033	protein phosphatase 2C	1208	902	483	776	261	782
MSMEG_0034	CDS	MSMEG_0034	FHA domain protein	497	288	191	206	100	308
MSMEG_0035	CDS	MSMEG_0035	FHA domain protein	1537	2897	2025	2566	1229	2205
MSMEG_0036	CDS	MSMEG_0036	hypothetical protein	0	0	0	0	0	0
MSMEG_0037	tRNA	MSMEG_0037	tRNA-Leu	13	2	2	0	0	1
MSMEG_0038	CDS	MSMEG_0038		70	27	20	29	13	16
MSMEG_0039	CDS	MSMEG_0039	small membrane hydrophobic protein	2	3	1	1	1	1
MSMEG_0040	CDS	MSMEG_0040	conserved hypothetical protein	1	4	2	4	1	1
MSMEG_0041	CDS	MSMEG_0041	conserved hypothetical protein	5	6	4	3	0	3
MSMEG_0042	CDS	MSMEG_0042	TetR-family protein transcriptional regulator	82	35	23	38	20	32
MSMEG_0043	CDS	MSMEG_0043	extradiol ring-cleavage dioxygenase	158	60	32	37	23	55
MSMEG_0044	CDS	MSMEG_0044	hypothetical protein	536	164	79	114	58	175
MSMEG_0045	CDS	MSMEG_0045	hypothetical protein	435	290	158	246	102	328
MSMEG_0046	CDS	MSMEG_0046	conserved hypothetical protein	198	117	56	118	28	109
MSMEG_0047	CDS	MSMEG_0047	hypothetical protein	239	306	204	220	112	276
MSMEG_0048	CDS	MSMEG_0048	pyridoxamine 5'-phosphate oxidase family protein	133	164	108	114	66	170
MSMEG_0049	CDS	MSMEG_0049	pirin domain protein	94	124	60	126	50	87
MSMEG_0050	CDS	MSMEG_0050	conserved hypothetical protein	66	76	37	47	23	77
MSMEG_0051	CDS	MSMEG_0051	transcription factor WhiB family protein	126	67	39	75	24	36
MSMEG_0052	CDS	MSMEG_0052	conserved hypothetical protein	345	135	81	93	38	169
MSMEG_0054	CDS	MSMEG_0054	ISMsm2	79	68	56	69	37	57
MSMEG_0053	CDS	MSMEG_0053	conserved hypothetical protein	301	366	195	296	114	364
MSMEG_0055	CDS	MSMEG_0055	hypothetical protein	123	251	136	284	72	185
MSMEG_0056	CDS	MSMEG_0056	hypothetical protein	151	125	68	155	47	124
MSMEG_0057	CDS	espG1	ESX-1 secretion-associated protein espG1	376	590	274	640	241	467
MSMEG_0058	CDS	MSMEG_0058	conserved hypothetical protein	131	182	79	188	69	203
MSMEG_0059	CDS	eccA1	ATPase	626	1358	563	1305	388	1028
MSMEG_0060	CDS	eccB1	ESX conserved component eccB1. Possible membrane protein	580	1030	449	1068	282	863
MSMEG_0061	CDS	eccC1a	FtsK/SpoIIIE family protein. ESX conserved component eccCa1. Possible transmembrane protein	920	2123	947	2522	635	1617
MSMEG_0062	CDS	eccC1b	FtsK/SpoIIIE family protein. ESX conserved component eccCb1	596	1460	703	1530	531	1105
MSMEG_0063	CDS	MSMEG_0063	PE family protein	235	869	603	1041	396	606
MSMEG_0064	CDS	MSMEG_0064	ppe family protein	587	1026	683	1061	457	862
MSMEG_0065	CDS	MSMEG_0065	conserved hypothetical protein	1436	7108	4848	8719	4801	4452
MSMEG_0066	CDS	MSMEG_0066	early secretory antigenic target	1518	7170	4608	8528	4084	4442
MSMEG_0067	CDS	MSMEG_0067	conserved hypothetical protein	552	2793	1615	3219	1131	1900
MSMEG_0068	CDS	eccD1	ESX conserved component eccD1. Probable transmembrane protein	464	1487	877	1556	534	1055
MSMEG_0069	CDS	MSMEG_0069	translation initiation factor IF-2 protein	1667	754	436	584	316	634
MSMEG_0070	CDS	MSMEG_0070	hypothetical protein	318	339	212	330	123	314
MSMEG_0071	CDS	MSMEG_0071	conserved hypothetical protein	1801	2746	1140	2503	869	1953
MSMEG_0072	CDS	MSMEG_0072		19	2	3	8	2	12
MSMEG_0074	CDS	MSMEG_0074	IS1549	136	58	36	40	23	40
MSMEG_0073	CDS	MSMEG_0073		265	234	239	211	186	121
MSMEG_0075	CDS	MSMEG_0075	conserved hypothetical protein	128	279	107	250	80	202
MSMEG_0076	CDS	MSMEG_0076	antigen MTB48	698	831	401	776	251	731
MSMEG_0077	CDS	MSMEG_0077	hypothetical protein	361	519	205	483	133	345
MSMEG_0078	CDS	MSMEG_0078	hypothetical protein	533	497	211	428	127	332
MSMEG_0079	CDS	MSMEG_0079	hypothetical protein	276	160	41	115	46	146
MSMEG_0080	CDS	MSMEG_0080	conserved hypothetical protein	414	237	97	196	75	279
MSMEG_0081	CDS	MSMEG_0081	conserved hypothetical protein	379	258	117	233	82	248
MSMEG_0082	CDS	eccE1	ESX conserved component eccE1. Possible membrane protein	472	377	173	370	111	325
MSMEG_0083	CDS	mycP1	membrane-anchored mycosin mycp1	558	462	226	459	127	400
MSMEG_0084	CDS	MSMEG_0084	phosphocarrier protein hpr	95	110	43	120	29	122
MSMEG_0085	CDS	MSMEG_0085	PTS system	268	220	90	222	54	218
MSMEG_0086	CDS	MSMEG_0086	1-phosphofructokinase	94	63	31	56	19	70
MSMEG_0087	CDS	MSMEG_0087	glucitol operon repressor	126	61	30	39	18	50
MSMEG_0088	CDS	ptsI	phosphoenolpyruvate-protein phosphotransferase	55	166	79	153	53	159
MSMEG_0089	CDS	MSMEG_0089	chromosome condensation protein	34	49	18	43	17	45
MSMEG_0090	CDS	MSMEG_0090	conserved hypothetical protein	72	112	60	87	34	107
MSMEG_0091	CDS	MSMEG_0091	putative transcriptional regulator	200	246	121	171	62	210
MSMEG_0092	CDS	MSMEG_0092	probable transcriptional regulatory protein	199	1098	576	680	346	1154
MSMEG_0093	CDS	MSMEG_0093	methyltransferase	326	146	78	119	47	204
MSMEG_0095	CDS	MSMEG_0095	methyltransferase	356	134	56	107	41	175
MSMEG_0094	CDS	MSMEG_0094	hypothetical protein	4	3	0	0	0	0
MSMEG_0096	CDS	MSMEG_0096	peroxisomal hydratase-dehydrogenase-epimerase	1285	1162	818	1281	490	1244
MSMEG_0097	CDS	MSMEG_0097	oxidoreductase	406	369	344	419	159	401
MSMEG_0098	CDS	MSMEG_0098	methyltransferase	139	212	166	170	80	223
MSMEG_0099	CDS	MSMEG_0099	conserved hypothetical protein	61	77	51	61	38	84
MSMEG_0101	CDS	MSMEG_0101	conserved hypothetical protein	119	148	80	110	64	179
MSMEG_0100	CDS	MSMEG_0100	phosphotyrosine protein phosphatase ptpb	156	194	130	142	68	163
MSMEG_0102	CDS	MSMEG_0102	putative acyl-CoA dehydrogenase	404	486	314	363	192	377
MSMEG_0103	CDS	MSMEG_0103	major facilitator family protein transporter	48	11	21	7	8	17
MSMEG_0104	CDS	MSMEG_0104	transcriptional regulator	46	15	11	7	6	14
MSMEG_0105	CDS	MSMEG_0105	DNA-binding response regulator	36	76	21	55	20	45
MSMEG_0106	CDS	MSMEG_0106	sensory histidine kinase	26	76	22	54	26	46
MSMEG_0107	CDS	MSMEG_0107	cell envelope-related function transcriptional attenuator common domain	484	166	98	142	75	165
MSMEG_0108	CDS	MSMEG_0108	acyl-CoA dehydrogenase	516	605	315	658	212	613
MSMEG_0109	CDS	pntB	NAD(P) transhydrogenase	701	783	497	703	302	790
MSMEG_0110	CDS	pntA	NAD(P) transhydrogenase	702	558	408	452	234	615
MSMEG_0111	CDS	MSMEG_0111	putative magnesium transport protein	232	81	61	58	36	79
MSMEG_0112	CDS	MSMEG_0112	hypothetical protein	1	0	1	0	0	0
MSMEG_0113	CDS	MSMEG_0113	taurine transport system permease protein TauC	26	6	4	4	3	4
MSMEG_0114	CDS	MSMEG_0114	extracellular solute-binding protein	25	7	2	7	1	11
MSMEG_0116	CDS	MSMEG_0116	taurine import ATP-binding protein TauB	10	4	1	1	0	6
MSMEG_0115	CDS	dehII	haloacid dehalogenase	19	22	11	25	9	11
MSMEG_0117	CDS	MSMEG_0117	hydrolase	29	35	23	30	12	14
MSMEG_0118	CDS	MSMEG_0118	conserved hypothetical protein	41	26	11	15	13	20
MSMEG_0119	CDS	MSMEG_0119	conserved hypothetical protein	411	463	132	189	137	138
MSMEG_0120	CDS	MSMEG_0120	probable transcriptional regulatory protein	1016	124	125	83	83	135
MSMEG_0121	CDS	MSMEG_0121	rhamnolipids biosynthesis 3-oxoacyl-[acyl-carrier-protein] reductase	561	80	60	44	29	101
MSMEG_0122	CDS	MSMEG_0122	putative periplasmic solute-binding protein	114	23	20	18	1	19
MSMEG_0123	CDS	MSMEG_0123	hypothetical protein	4	5	1	4	3	2
MSMEG_0125	CDS	MSMEG_0125	integral membrane protein	5	10	3	3	3	5
MSMEG_0124	CDS	MSMEG_0124	transcriptional regulator	36	40	28	40	10	31
MSMEG_0126	CDS	MSMEG_0126	mandelate racemase/muconate lactonizing enzyme	41	238	135	243	74	114
MSMEG_0127	CDS	MSMEG_0127	oxidoreductase	35	388	296	374	162	223
MSMEG_0128	CDS	MSMEG_0128	thioesterase superfamily protein	78	34	21	24	17	46
MSMEG_0129	CDS	MSMEG_0129	cyclase/dehydrase family protein	1198	618	379	505	260	652
MSMEG_0130	CDS	MSMEG_0130	transcriptional regulator	11	101	38	66	23	144
MSMEG_0131	CDS	MSMEG_0131	AMP-binding enzyme	91	1164	344	1139	189	910
MSMEG_0132	CDS	MSMEG_0132	conserved hypothetical protein	466	803	364	510	194	642
MSMEG_0133	CDS	MSMEG_0133	ABC-transporter integral membrane protein	268	801	342	596	208	622
MSMEG_0134	CDS	MSMEG_0134	virulence factor Mce family protein	799	1842	830	1571	489	1388
MSMEG_0135	CDS	MSMEG_0135	virulence factor Mce family protein	707	1847	675	1672	474	1238
MSMEG_0136	CDS	MSMEG_0136	virulence factor Mce family protein	687	2571	1013	2096	636	1754
MSMEG_0137	CDS	MSMEG_0137	virulence factor mce family protein	1029	3226	1482	3307	1015	2388
MSMEG_0138	CDS	MSMEG_0138	virulence factor Mce family protein	571	2387	1290	2223	899	1892
MSMEG_0139	CDS	MSMEG_0139	mce-family protein mce1f	799	3223	1918	3092	1238	2219
MSMEG_0140	CDS	MSMEG_0140	probable conserved mce associated membrane protein	508	942	594	917	424	686
MSMEG_0141	CDS	MSMEG_0141	probable conserved mce associated transmembrane protein	142	274	152	213	101	247
MSMEG_0142	CDS	MSMEG_0142	conserved hypothetical protein	172	188	93	128	55	163
MSMEG_0143	CDS	MSMEG_0143	probable conserved mce associated membrane protein	441	536	351	528	229	423
MSMEG_0145	CDS	MSMEG_0145	conserved hypothetical protein	88	79	60	61	35	87
MSMEG_0144	CDS	MSMEG_0144	HNH endonuclease	120	37	19	18	7	28
MSMEG_0146	CDS	MSMEG_0146	mosc domain protein	544	407	341	410	175	379
MSMEG_0147	CDS	MSMEG_0147	C-5 sterol desaturase	44	74	33	103	34	184
MSMEG_0148	CDS	MSMEG_0148	transcriptional regulator	27	24	5	22	11	167
MSMEG_0149	CDS	MSMEG_0149	ThiC family protein	11	26	9	87	23	1082
MSMEG_0150	CDS	MSMEG_0150	NAD(P) transhydrogenase beta subunit	11	67	35	236	50	3026
MSMEG_0151	CDS	MSMEG_0151	PntAB protein	2	18	9	96	28	1016
MSMEG_0152	CDS	MSMEG_0152	Alanine dehydrogenase/pyridine nucleotide transhydrogenase	8	56	32	157	41	2173
MSMEG_0153	CDS	panE	2-dehydropantoate 2-reductase	24	57	38	156	37	1756
MSMEG_0154	CDS	pyk	pyruvate kinase	32	76	50	235	43	2404
MSMEG_0155	CDS	MSMEG_0155	transcriptional regulator	46	44	40	130	39	972
MSMEG_0156	CDS	MSMEG_0156	transcriptional regulator	20	74	20	124	42	1356
MSMEG_0157	CDS	MSMEG_0157	oxalyl-CoA decarboxylase	29	269	129	1726	350	20994
MSMEG_0158	CDS	MSMEG_0158	formyl-coenzyme A transferase	232	956	642	5241	1191	78987
MSMEG_0159	CDS	MSMEG_0159	formate dehydrogenase	15	68	37	327	58	3192
MSMEG_0160	CDS	MSMEG_0160	formate dehydrogenase	9	75	48	349	72	4833
MSMEG_0161	CDS	MSMEG_0161	formate dehydrogenase	65	263	147	1176	246	15561
MSMEG_0162	CDS	MSMEG_0162	NAD-dependent formate dehydrogenase delta subunit	14	43	33	226	50	2528
MSMEG_0163	CDS	MSMEG_0163	conserved hypothetical protein	6	15	8	25	4	188
MSMEG_0164	CDS	MSMEG_0164	transmembrane transport protein	0	9	5	7	1	94
MSMEG_0165	CDS	fdhD	formate dehydrogenase family protein accessory protein FdhD	36	50	47	51	27	236
MSMEG_0166	CDS	MSMEG_0166	GntR-family protein transcriptional regulator	453	560	471	632	366	841
MSMEG_0167	CDS	MSMEG_0167	transmembrane transport protein	31	958	409	1813	418	14372
MSMEG_0168	CDS	MSMEG_0168	formyl-coenzyme A transferase	8	47	18	105	23	1242
MSMEG_0169	CDS	MSMEG_0169	hypothetical protein	5	1	0	1	0	11
MSMEG_0170	CDS	MSMEG_0170	transmembrane transport protein	22	291	220	564	223	3531
MSMEG_0171	CDS	MSMEG_0171	histone deacetylase superfamily protein	12	74	34	132	44	1119
MSMEG_0172	CDS	MSMEG_0172	probable conserved transmembrane protein	1378	65	55	60	22	128
MSMEG_0173	CDS	MSMEG_0173	hypothetical protein	24	14	8	2	1	5
MSMEG_0174	CDS	MSMEG_0174	putative inner membrane protein	56	7	10	5	1	15
MSMEG_0175	CDS	MSMEG_0175	FAD dependent oxidoreductase	31	11	3	7	2	9
MSMEG_0176	CDS	MSMEG_0176	glutamine ABC transporter periplasmic-binding protein	20	3	5	8	4	9
MSMEG_0177	CDS	MSMEG_0177	ABC polar amino acid family protein transporter	29	3	2	4	3	8
MSMEG_0178	CDS	MSMEG_0178	ATP-binding protein	15	4	1	2	2	4
MSMEG_0179	CDS	MSMEG_0179	transcriptional regulator	162	40	22	17	21	42
MSMEG_0180	CDS	MSMEG_0180	putative HTH-type transcriptional regulator	34	13	9	9	2	16
MSMEG_0181	CDS	MSMEG_0181	alpha-ketoglutarate-dependent taurine dioxygenase	24	27	20	31	9	15
MSMEG_0182	CDS	MSMEG_0182	epoxide hydrolase 1	25	36	30	44	22	30
MSMEG_0184	CDS	MSMEG_0184	transferase	54	162	118	167	74	164
MSMEG_0183	CDS	MSMEG_0183	conserved hypothetical protein	20	9	6	19	4	8
MSMEG_0185	CDS	MSMEG_0185	MmpL6 protein	92	29	19	30	14	29
MSMEG_0186	CDS	MSMEG_0186	MmpS2 protein	20	4	2	5	1	6
MSMEG_0188	CDS	MSMEG_0188	MarR-family protein transcriptional regulator	118	100	54	55	26	77
MSMEG_0187	CDS	MSMEG_0187	acetyltransferase	193	94	52	68	24	129
MSMEG_0189	CDS	MSMEG_0189	conserved hypothetical protein	8	4	0	2	1	6
MSMEG_0190	CDS	MSMEG_0190	integral membrane transport protein	13	12	4	4	3	10
MSMEG_0191	CDS	MSMEG_0191	BadF/BadG/BcrA/BcrD ATPase family protein	20	13	8	3	6	8
MSMEG_0192	CDS	MSMEG_0192	transcriptional regulator	26	34	26	31	19	25
MSMEG_0193	CDS	MSMEG_0193	putative glucokinase regulator	39	33	28	34	15	46
MSMEG_0194	CDS	MSMEG_0194	serine esterase	422	156	132	164	73	150
MSMEG_0195	CDS	MSMEG_0195	steroid monooxygenase	39	51	27	43	12	22
MSMEG_0196	CDS	MSMEG_0196	putative dehydrogenase	42	30	24	23	11	21
MSMEG_0197	CDS	MSMEG_0197	nudix hydrolase	14	5	9	5	6	8
MSMEG_0198	CDS	MSMEG_0198	acyl-CoA dehydrogenase	14	28	14	12	15	11
MSMEG_0199	CDS	MSMEG_0199		39	12	13	10	13	18
MSMEG_0200	CDS	MSMEG_0200	hypothetical protein	25	210	127	180	66	66
MSMEG_0201	CDS	MSMEG_0201	hypothetical protein	9	3	2	6	1	2
MSMEG_0202	CDS	MSMEG_0202	IS1096	99	119	70	82	42	88
MSMEG_0203	CDS	MSMEG_0203	IS1096	931	371	234	237	193	355
MSMEG_0204	CDS	MSMEG_0204	hypothetical protein	4	31	21	51	21	16
MSMEG_0205	CDS	MSMEG_0205	tetracenomycin polyketide synthesis hydroxylase TcmH	4	5	1	1	1	11
MSMEG_0207	CDS	MSMEG_0207	MarR-family protein transcriptional regulator	8	17	3	6	2	13
MSMEG_0206	CDS	MSMEG_0206	acyltransferase 3	129	90	55	75	15	60
MSMEG_0208	CDS	MSMEG_0208	ribonuclease	60	48	30	48	12	43
MSMEG_0209	CDS	MSMEG_0209	ribonuclease inhibitor	44	43	27	37	7	47
MSMEG_0210	CDS	MSMEG_0210	LprO protein	228	247	122	196	82	290
MSMEG_0211	CDS	MSMEG_0211	ABC transporter	297	829	336	799	206	538
MSMEG_0212	CDS	MSMEG_0212	lyase	120	394	188	440	107	260
MSMEG_0213	CDS	MSMEG_0213	transcriptional regulator	109	122	62	92	47	102
MSMEG_0214	CDS	MSMEG_0214	L-sorbosone dehydrogenase	362	480	298	419	186	368
MSMEG_0215	CDS	MSMEG_0215	YhhW family protein	420	322	256	275	165	291
MSMEG_0216	CDS	MSMEG_0216	3-hydroxyacyl-CoA dehydrogenase	7130	1672	980	1479	575	1430
MSMEG_0217	CDS	MSMEG_0217	alcohol dehydrogenase B	112	243	78	238	47	119
MSMEG_0218	CDS	MSMEG_0218	3-demethylubiquinone-9 3-methyltransferase	18	76	61	75	43	51
MSMEG_0219	CDS	MSMEG_0219	RNA polymerase sigma-70 factor	79	727	430	688	279	490
MSMEG_0220	CDS	MSMEG_0220	monoglyceride lipase	227	187	124	190	76	194
MSMEG_0221	CDS	MSMEG_0221	secreted protein	349	395	206	323	115	324
MSMEG_0222	CDS	MSMEG_0222	conserved hypothetical protein	203	243	125	170	88	214
MSMEG_0223	CDS	MSMEG_0223	conserved hypothetical protein	123	66	40	61	21	87
MSMEG_0224	CDS	MSMEG_0224	O-methyltransferase MdmC	195	285	174	204	118	258
MSMEG_0225	CDS	MSMEG_0225	MmpL4 protein	1151	203	104	203	53	255
MSMEG_0226	CDS	MSMEG_0226	MmpS5 protein	173	43	29	31	16	40
MSMEG_0227	CDS	MSMEG_0227	transcriptional regulator	90	28	11	22	13	43
MSMEG_0228	CDS	MSMEG_0228	adenylate and Guanylate cyclase catalytic domain protein	77	47	35	34	18	46
MSMEG_0229	CDS	ilvD	dihydroxy-acid dehydratase	1525	1023	621	956	370	993
MSMEG_0230	CDS	MSMEG_0230	conserved hypothetical protein	155	47	26	53	27	64
MSMEG_0231	CDS	MSMEG_0231	conserved hypothetical protein	231	434	255	315	149	348
MSMEG_0232	CDS	MSMEG_0232	sugar transporter family protein	102	95	41	52	21	60
MSMEG_0233	CDS	MSMEG_0233	lipoprotein Lpps	3007	2265	1766	2436	1217	1883
MSMEG_0234	CDS	MSMEG_0234	metallopeptidase	2257	5572	4218	5045	2602	4569
MSMEG_0235	CDS	MSMEG_0235	probable conserved membrane protein	236	72	59	53	25	91
MSMEG_0236	CDS	MSMEG_0236	putative conserved transmembrane protein	131	89	57	56	33	92
MSMEG_0237	CDS	MSMEG_0237	ISMsm3	63	21	11	11	5	16
MSMEG_0238	CDS	MSMEG_0238	O-acetylhomoserine/O-acetylserine sulfhydrylase	112	176	71	166	41	224
MSMEG_0239	CDS	MSMEG_0239	O-acetylhomoserine/O-acetylserine sulfhydrylase	440	452	175	371	98	512
MSMEG_0240	CDS	MSMEG_0240	conserved hypothetical protein	772	831	479	707	278	565
MSMEG_0241	CDS	MSMEG_0241	MmpL11 protein	1880	988	592	749	383	854
MSMEG_0242	CDS	MSMEG_0242	conserved hypothetical protein	761	329	271	402	185	362
MSMEG_0243	CDS	MSMEG_0243	conserved hypothetical protein	939	4573	1928	3729	1095	2572
MSMEG_0244	CDS	MSMEG_0244	two component response transcriptional regulatory protein prra	422	1977	893	1700	449	1246
MSMEG_0246	CDS	MSMEG_0246	sensor-type histidine kinase PrrB	158	321	150	281	67	280
MSMEG_0245	CDS	MSMEG_0245	probable conserved transmembrane protein	60	111	50	95	39	97
MSMEG_0247	CDS	MSMEG_0247	secreted peptidase	139	330	170	322	120	242
MSMEG_0248	CDS	MSMEG_0248	conserved hypothetical protein	98	157	78	113	51	154
MSMEG_0249	CDS	MSMEG_0249	integral membrane protein	413	262	216	206	119	253
MSMEG_0250	CDS	MSMEG_0250	membrane protein	2842	3560	2112	2770	1330	2919
MSMEG_0251	CDS	MSMEG_0251	conserved hypothetical protein	846	656	368	459	235	551
MSMEG_0252	CDS	trmB	tRNA (guanine-N(7)-)-methyltransferase	892	930	514	878	340	870
MSMEG_0253	CDS	MSMEG_0253	conserved hypothetical protein	170	116	63	79	48	110
MSMEG_0254	CDS	MSMEG_0254	conserved hypothetical protein	133	116	66	84	44	115
MSMEG_0255	CDS	MSMEG_0255	phosphoenolpyruvate carboxykinase	867	4620	3165	4237	1865	3353
MSMEG_0256	CDS	MSMEG_0256	conserved hypothetical protein	43	42	19	48	16	41
MSMEG_0257	CDS	MSMEG_0257	acyl-CoA synthase	27	586	436	518	263	354
MSMEG_0259	CDS	MSMEG_0259	enoyl-CoA hydratase/isomerase	11	74	46	66	22	54
MSMEG_0258	CDS	MSMEG_0258	oxidoreductase	2	28	13	26	10	11
MSMEG_0260	CDS	MSMEG_0260	DNA-binding protein	39	139	86	109	53	110
MSMEG_0261	CDS	MSMEG_0261	p40 protein	528	239	138	209	66	269
MSMEG_0262	CDS	MSMEG_0262	conserved hypothetical protein	205	40	30	38	18	69
MSMEG_0263	CDS	MSMEG_0263	amidohydrolase 3	179	59	30	38	17	83
MSMEG_0264	CDS	MSMEG_0264	transmembrane transport protein	133	35	30	25	11	48
MSMEG_0266	CDS	MSMEG_0266	arginine decarboxylase	2642	5367	6538	5820	4791	4693
MSMEG_0265	CDS	MSMEG_0265	uracil DNA glycosylase superfamily protein	222	352	300	289	240	286
MSMEG_0267	CDS	MSMEG_0267	esterase	5222	6016	5252	5278	3472	5541
MSMEG_0268	CDS	MSMEG_0268	transcriptional regulator	110	78	45	63	33	79
MSMEG_0269	CDS	MSMEG_0269	3-oxoacyl-[acyl-carrier-protein] reductase	86	164	91	163	63	128
MSMEG_0270	CDS	MSMEG_0270	aminoglycoside phosphotransferase	112	164	99	170	68	132
MSMEG_0271	CDS	MSMEG_0271	conserved hypothetical protein	22	98	37	85	26	51
MSMEG_0272	CDS	MSMEG_0272	propanediol utilization protein PduA	4	29	14	35	8	10
MSMEG_0273	CDS	MSMEG_0273	ethanolamine utilization protein EutN	5	20	9	16	10	20
MSMEG_0274	CDS	MSMEG_0274	hypothetical protein	2	13	4	18	4	14
MSMEG_0275	CDS	MSMEG_0275	bacterial microcompartments protein family protein	2	11	6	17	1	11
MSMEG_0276	CDS	MSMEG_0276	aldehyde-alcohol dehydrogenase	8	14	10	15	3	10
MSMEG_0277	CDS	MSMEG_0277	putative aminotransferase	10	6	7	2	6	3
MSMEG_0279	CDS	MSMEG_0279	amino acid permease	10	52	30	47	10	33
MSMEG_0278	CDS	MSMEG_0278	hypothetical protein	283	1912	3005	1813	2153	1579
MSMEG_0280	CDS	MSMEG_0280	alpha/beta hydrolase fold	206	2375	2542	2263	1744	1942
MSMEG_0281	CDS	MSMEG_0281	choline dehydrogenase	40	133	126	157	74	110
MSMEG_0282	CDS	MSMEG_0282	conserved hypothetical protein	53	236	176	263	112	189
MSMEG_0283	CDS	MSMEG_0283	3-oxoacyl-[acyl-carrier-protein] reductase	38	84	62	78	33	88
MSMEG_0284	CDS	MSMEG_0284	ribosyldihydronicotinamide dehydrogenase (quinone)	37	197	85	170	48	86
MSMEG_0285	CDS	MSMEG_0285	transcriptional regulator TetR family protein	37	65	26	56	18	52
MSMEG_0286	CDS	MSMEG_0286	GntR-family protein transcriptional regulator	10	31	14	27	4	16
MSMEG_0287	CDS	MSMEG_0287	conserved hypothetical protein	13	20	19	24	6	21
MSMEG_0288	CDS	MSMEG_0288	FAD dependent oxidoreductase	4	5	4	7	5	6
MSMEG_0289	CDS	MSMEG_0289	alpha/beta hydrolase fold family protein	49	103	62	83	31	88
MSMEG_0290	CDS	MSMEG_0290	acyltransferase	84	91	39	63	14	71
MSMEG_0291	CDS	MSMEG_0291	dioxygenase	8	25	11	20	6	25
MSMEG_0292	CDS	MSMEG_0292	conserved hypothetical protein	8	2	4	8	2	5
MSMEG_0293	CDS	MSMEG_0293	Rieske [2Fe-2S] domain protein	24	29	11	30	8	23
MSMEG_0294	CDS	fabG	3-oxoacyl-(acyl-carrier-protein) reductase	23	6	4	9	5	12
MSMEG_0295	CDS	MSMEG_0295	oxidoreductase	18	11	2	8	8	10
MSMEG_0296	CDS	MSMEG_0296	transcriptional regulator	33	50	23	28	14	24
MSMEG_0297	CDS	MSMEG_0297	amidohydrolase	4	1	0	0	0	3
MSMEG_0298	CDS	MSMEG_0298	conserved hypothetical protein	1	3	0	2	0	2
MSMEG_0299	CDS	MSMEG_0299	Rieske [2Fe-2S] domain protein	8	4	1	7	4	4
MSMEG_0300	CDS	MSMEG_0300	amidohydrolase family protein	44	12	12	16	3	13
MSMEG_0301	CDS	MSMEG_0301	oxidoreductase	75	307	184	230	112	213
MSMEG_0303	CDS	MSMEG_0303	alcohol dehydrogenase	11	5	5	7	3	6
MSMEG_0302	CDS	MSMEG_0302	peptidase	77	88	52	81	36	67
MSMEG_0304	CDS	MSMEG_0304	acyl-CoA synthase	152	218	115	189	86	171
MSMEG_0305	CDS	MSMEG_0305	acyltransferase domain protein	91	85	62	86	42	78
MSMEG_0306	CDS	MSMEG_0306	arylamine N-acetyltransferase	16	13	10	15	10	13
MSMEG_0307	CDS	MSMEG_0307	transcriptional regulator	33	61	27	44	14	46
MSMEG_0308	CDS	MSMEG_0308	dihydrofolate reductase	28	68	23	43	13	37
MSMEG_0309	CDS	MSMEG_0309	aldehyde dehydrogenase family protein	260	703	279	640	173	392
MSMEG_0310	CDS	MSMEG_0310		126	21	21	17	5	26
MSMEG_0311	CDS	MSMEG_0311	glycosyltransferase	674	145	111	81	69	179
MSMEG_0312	CDS	eda	2-dehydro-3-deoxyphosphogluconate aldolase/4-hydroxy-2-oxoglutarate aldolase	7	7	11	9	2	7
MSMEG_0313	CDS	edd	phosphogluconate dehydratase	34	9	20	20	5	21
MSMEG_0314	CDS	zwf	glucose-6-phosphate 1-dehydrogenase	47	18	8	16	9	14
MSMEG_0316	CDS	MSMEG_0316	putative NagC regulator	69	56	49	42	21	57
MSMEG_0315	CDS	MSMEG_0315	probable conserved transmembrane protein	372	143	94	96	50	166
MSMEG_0317	CDS	MSMEG_0317	conserved hypothetical protein	2577	1220	893	1100	572	1158
MSMEG_0319	CDS	MSMEG_0319	acyltransferase	189	74	41	45	16	76
MSMEG_0318	CDS	MSMEG_0318	AMP-dependent synthetase and ligase	121	723	238	551	153	330
MSMEG_0320	CDS	MSMEG_0320	putative phosphotriesterase	39	348	114	301	82	174
MSMEG_0321	CDS	MSMEG_0321	transcriptional regulator	290	174	87	108	45	175
MSMEG_0322	CDS	MSMEG_0322		17	10	4	8	3	9
MSMEG_0323	CDS	MSMEG_0323	acyl-CoA dehydrogenase	33	41	29	54	18	29
MSMEG_0324	CDS	MSMEG_0324	conserved hypothetical protein	6	57	46	69	29	29
MSMEG_0325	CDS	MSMEG_0325	conserved hypothetical protein	6	59	41	86	38	31
MSMEG_0326	CDS	MSMEG_0326	AMP-dependent synthetase and ligase	34	49	33	48	28	43
MSMEG_0327	CDS	MSMEG_0327	aldehyde dehydrogenase	46	140	112	134	86	82
MSMEG_0328	CDS	MSMEG_0328	hypothetical protein	17	32	34	33	22	26
MSMEG_0329	CDS	MSMEG_0329	FMN oxidoreductase	2	6	10	4	7	11
MSMEG_0330	CDS	MSMEG_0330	transcriptional regulator	21	873	256	724	201	364
MSMEG_0331	CDS	MSMEG_0331	transcriptional regulator	11	575	212	525	167	254
MSMEG_0332	CDS	MSMEG_0332	2-nitropropane dioxygenase	9	46	21	31	10	36
MSMEG_0333	CDS	MSMEG_0333	Carboxyl transferase domain protein	17	117	34	113	21	73
MSMEG_0334	CDS	MSMEG_0334	acetyl-/propionyl-coenzyme A carboxylase alpha chain	31	276	55	277	44	224
MSMEG_0335	CDS	MSMEG_0335	enoyl-CoA hydratase/isomerase	13	141	39	150	26	107
MSMEG_0336	CDS	MSMEG_0336	conserved hypothetical protein	15	132	48	162	22	89
MSMEG_0337	CDS	MSMEG_0337	conserved hypothetical protein	19	260	77	278	44	187
MSMEG_0338	CDS	MSMEG_0338	acyl-CoA dehydrogenase fadE12	22	175	69	140	47	118
MSMEG_0339	CDS	MSMEG_0339	FMN-dependent monooxygenase	18	36	29	38	10	27
MSMEG_0340	CDS	MSMEG_0340	enoyl-CoA hydratase/isomerase family protein	14	65	43	56	23	43
MSMEG_0341	CDS	MSMEG_0341	conserved hypothetical protein	65	29	10	19	7	20
MSMEG_0342	CDS	MSMEG_0342	hypothetical protein	59	38	19	50	11	41
MSMEG_0343	CDS	MSMEG_0343	TetR-family protein transcriptional regulator	114	35	19	26	10	33
MSMEG_0344	CDS	MSMEG_0344	conserved hypothetical protein	13	4	4	2	2	5
MSMEG_0345	CDS	MSMEG_0345	conserved hypothetical protein	23	20	5	10	3	17
MSMEG_0346	CDS	MSMEG_0346	virulence factor	50	36	15	15	11	22
MSMEG_0347	CDS	MSMEG_0347	virulence factor Mce family protein	57	33	12	21	10	33
MSMEG_0348	CDS	MSMEG_0348	mce-family protein mce3c	66	41	16	27	13	54
MSMEG_0349	CDS	MSMEG_0349	virulence factor mce family protein	83	90	29	64	23	68
MSMEG_0350	CDS	MSMEG_0350	virulence factor Mce family protein	82	68	34	72	25	54
MSMEG_0351	CDS	MSMEG_0351	virulence factor mce family protein	174	173	77	144	53	145
MSMEG_0352	CDS	MSMEG_0352	conserved hypothetical protein	110	144	95	120	73	118
MSMEG_0353	CDS	MSMEG_0353	conserved hypothetical protein	45	62	37	54	18	59
MSMEG_0354	CDS	MSMEG_0354	conserved hypothetical protein	24	33	31	25	7	40
MSMEG_0355	CDS	MSMEG_0355	conserved hypothetical protein	40	47	23	51	17	42
MSMEG_0356	CDS	MSMEG_0356	acetyltransferase	104	589	496	449	345	354
MSMEG_0357	CDS	MSMEG_0357	transmembrane transport protein	317	462	454	293	249	441
MSMEG_0358	CDS	MSMEG_0358	ribonucleoside-diphosphate reductase	265	821	549	723	367	518
MSMEG_0359	CDS	MSMEG_0359	conserved hypothetical protein	1415	440	221	275	105	407
MSMEG_0360	CDS	MSMEG_0360	conserved hypothetical protein	1323	290	199	186	122	392
MSMEG_0361	CDS	MSMEG_0361	Glycosyl hydrolase family protein 3	232	493	219	469	136	355
MSMEG_0362	CDS	MSMEG_0362	amidohydrolase 2	86	72	25	52	22	55
MSMEG_0363	CDS	MSMEG_0363	TetR-family protein regulatory protein	503	255	166	190	90	277
MSMEG_0364	CDS	MSMEG_0364	hypothetical protein	165	124	77	77	41	151
MSMEG_0365	CDS	MSMEG_0365	conserved hypothetical protein	635	923	363	692	210	622
MSMEG_0366	CDS	MSMEG_0366	hypothetical protein	371	584	204	402	123	383
MSMEG_0367	CDS	MSMEG_0367	O-demethylpuromycin-O-methyltransferase	53	94	36	60	13	89
MSMEG_0368	CDS	MSMEG_0368	hypothetical protein	592	175	104	119	39	160
MSMEG_0369	CDS	MSMEG_0369	hypothetical protein	682	253	139	218	91	219
MSMEG_0370	CDS	MSMEG_0370	conserved hypothetical protein	1879	804	408	650	222	837
MSMEG_0371	CDS	MSMEG_0371	MaoC like domain protein	1234	575	415	558	229	481
MSMEG_0372	CDS	MSMEG_0372	oxidoreductase	1320	758	607	652	340	764
MSMEG_0373	CDS	MSMEG_0373	3-ketoacyl-CoA thiolase	3453	2212	1735	1742	961	1636
MSMEG_0374	CDS	MSMEG_0374	glycolate oxidase subunit	262	199	349	173	276	225
MSMEG_0375	CDS	MSMEG_0375	phospholipase D family protein	537	1154	1416	973	883	964
MSMEG_0376	CDS	MSMEG_0376	transcriptional regulator	53	69	38	51	26	56
MSMEG_0377	CDS	MSMEG_0377	nitrile hydratase	32	27	21	21	8	24
MSMEG_0378	CDS	nthA	nitrile hydratase	13	40	19	24	9	18
MSMEG_0379	CDS	MSMEG_0379	nitrile hydratase activator P14k	2	16	7	10	4	7
MSMEG_0380	CDS	MSMEG_0380	MmpS4 protein	893	438	219	334	132	327
MSMEG_0381	CDS	mmpl4a	Mmp14a protein	4308	2377	1152	2014	711	2098
MSMEG_0382	CDS	mmpL4b	putative transport protein	3855	2187	881	1559	582	1903
MSMEG_0383	CDS	MSMEG_0383	conserved hypothetical protein	2809	2808	3079	2521	2223	2565
MSMEG_0384	CDS	rfbA	glucose-1-phosphate thymidylyltransferase	248	271	161	225	100	207
MSMEG_0385	CDS	MSMEG_0385	putative glycosyl transferase	154	114	87	92	48	118
MSMEG_0386	CDS	MSMEG_0386	NAD dependent epimerase/dehydratase family protein	680	422	322	391	178	392
MSMEG_0387	CDS	MSMEG_0387	Rmt2 protein	2708	1034	716	868	546	931
MSMEG_0388	CDS	tylF	Macrocin-O-methyltransferase	1820	1489	673	1275	407	1026
MSMEG_0389	CDS	gtf1	putative glycosyl transferase	1696	1392	584	1232	388	958
MSMEG_0390	CDS	MSMEG_0390	putative acyltransferase	512	545	182	472	123	318
MSMEG_0391	CDS	MSMEG_0391	Rmt3 protein	2805	1273	615	1028	410	1204
MSMEG_0392	CDS	MSMEG_0392	putative glycosyl transferase	309	149	97	133	65	142
MSMEG_0393	CDS	MSMEG_0393	Fmt protein	389	731	311	514	223	379
MSMEG_0394	CDS	MSMEG_0394	hypothetical protein	741	234	170	136	106	357
MSMEG_0395	CDS	MSMEG_0395	hypothetical protein	86	3	4	1	3	5
MSMEG_0396	CDS	MSMEG_0396	hypothetical protein	19	2	1	4	2	7
MSMEG_0397	CDS	MSMEG_0397	IS1096	109	118	69	88	36	81
MSMEG_0398	CDS	MSMEG_0398	IS1096	976	336	262	254	176	364
MSMEG_0399	CDS	MSMEG_0399	conserved domain protein	5668	889	590	654	429	1019
MSMEG_0400	CDS	MSMEG_0400	peptide synthetase	17869	9808	5451	6941	2748	7905
MSMEG_0401	CDS	MSMEG_0401	putative non-ribosomal peptide synthase	9788	5846	3860	3881	2271	5275
MSMEG_0402	CDS	MSMEG_0402	linear gramicidin synthetase subunit D	28115	26636	32614	22213	20209	21011
MSMEG_0403	CDS	MSMEG_0403	integral membrane protein	3637	1605	2593	1242	1692	1417
MSMEG_0404	CDS	MSMEG_0404	sigma associated protein	1259	277	408	205	246	259
MSMEG_0405	CDS	MSMEG_0405	extra cytoplasmic sigma factor	218	89	118	54	51	58
MSMEG_0406	CDS	MSMEG_0406	acyl-coA-dehydrogenase	12237	1943	2120	1477	1711	991
MSMEG_0407	CDS	MSMEG_0407	conserved hypothetical protein	29	128	58	119	43	77
MSMEG_0408	CDS	MSMEG_0408	type I modular polyketide synthase	4535	6467	2924	4606	1421	4413
MSMEG_0409	CDS	MSMEG_0409	Condensation domain protein	1966	705	316	476	146	668
MSMEG_0410	CDS	MSMEG_0410	MmpL protein	1433	579	265	372	135	579
MSMEG_0411	CDS	MSMEG_0411	acyl-CoA synthase	968	679	254	485	153	608
MSMEG_0412	CDS	MSMEG_0412	conserved hypothetical protein	712	1209	498	904	271	781
MSMEG_0413	CDS	MSMEG_0413	conserved hypothetical protein	39	13	8	10	7	16
MSMEG_0414	CDS	MSMEG_0414	oxidoreductase	44	32	19	37	16	23
MSMEG_0415	CDS	MSMEG_0415	NADH-fmn oxidoreductase	850	394	248	286	116	436
MSMEG_0416	CDS	MSMEG_0416	hypothetical protein	281	3062	2197	2299	1409	1225
MSMEG_0417	CDS	MSMEG_0417	succinate dehydrogenase	61	3611	1149	3269	856	1013
MSMEG_0418	CDS	MSMEG_0418	succinate dehydrogenase flavoprotein subunit	97	5581	1923	4802	1357	1713
MSMEG_0419	CDS	MSMEG_0419	integral membrane protein	83	4799	2023	4522	1290	1250
MSMEG_0420	CDS	MSMEG_0420	conserved hypothetical protein	54	3989	2046	3783	1259	1165
MSMEG_0421	CDS	MSMEG_0421	hypothetical protein	7	2	1	1	1	1
MSMEG_0422	CDS	MSMEG_0422	transferase	507	387	212	277	108	304
MSMEG_0423	CDS	MSMEG_0423	conserved hypothetical protein	144	243	97	138	59	114
MSMEG_0424	CDS	MSMEG_0424	Hsp20/alpha crystallin family protein	140	144	69	94	38	120
MSMEG_0425	CDS	MSMEG_0425	putative membrane protein DcsA	59	21	20	30	12	32
MSMEG_0426	CDS	MSMEG_0426	transcriptional regulator	25	16	13	11	5	20
MSMEG_0427	CDS	nirB	nitrite reductase [NAD(P)H]	30	21	6	24	4	16
MSMEG_0428	CDS	MSMEG_0428	nitrite reductase [NAD(P)H] small subunit	3	6	1	5	2	6
MSMEG_0429	CDS	MSMEG_0429	putative ferric uptake regulator	370	24	20	14	20	42
MSMEG_0430	CDS	MSMEG_0430	ISMsm4	624	183	310	133	308	164
MSMEG_0431	CDS	MSMEG_0431	secreted protein	19	16	3	4	3	8
MSMEG_0432	CDS	MSMEG_0432	uroporphyrinogen-III synthetase	35	11	8	6	7	4
MSMEG_0433	CDS	MSMEG_0433	nitrite extrusion protein	28	10	12	26	7	12
MSMEG_0434	CDS	MSMEG_0434	aminoglycoside 2'-N-acetyltransferase (AAC(2')-Id)	393	1081	1194	971	756	518
MSMEG_0435	CDS	MSMEG_0435	allophanate hydrolase subunit 2	567	3292	4509	3242	3005	1474
MSMEG_0436	CDS	MSMEG_0436	allophanate hydrolase subunit 1	744	4187	5463	4317	4170	2047
MSMEG_0437	CDS	MSMEG_0437	conserved hypothetical integral membrane protein	357	91	64	86	34	110
MSMEG_0438	CDS	MSMEG_0438	Periplasmic binding protein	207	226	141	135	75	227
MSMEG_0439	CDS	MSMEG_0439	conserved hypothetical protein	58	175	54	144	33	105
MSMEG_0440	CDS	MSMEG_0440	hypothetical protein	48	173	72	134	37	102
MSMEG_0441	CDS	MSMEG_0441	conserved hypothetical protein	240	856	429	673	228	587
MSMEG_0442	CDS	MSMEG_0442	tetracyclin repressor	4	7	8	11	5	5
MSMEG_0443	CDS	MSMEG_0443	hydrolase	25	49	23	23	5	27
MSMEG_0444	CDS	MSMEG_0444	agmatine deiminase	29	82	29	30	14	40
MSMEG_0445	CDS	MSMEG_0445	amidohydrolase family protein	164	150	51	97	30	118
MSMEG_0446	CDS	MSMEG_0446	putrescine importer	194	146	81	132	34	159
MSMEG_0447	CDS	MSMEG_0447	conserved hypothetical protein	106	124	79	129	47	89
MSMEG_0448	CDS	MSMEG_0448	transcriptional regulator	60	93	48	64	27	79
MSMEG_0449	CDS	MSMEG_0449	transporter	1675	1314	942	1113	561	948
MSMEG_0450	CDS	MSMEG_0450	hypothetical protein	8	12	12	7	3	6
MSMEG_0451	CDS	MSMEG_0451	oxidoreductase	2616	5634	4696	4862	2947	4738
MSMEG_0452	CDS	MSMEG_0452	inner membrane permease YgbN	82	3912	1670	2977	907	439
MSMEG_0453	CDS	aroK	shikimate kinase	16	983	337	649	186	138
MSMEG_0454	CDS	MSMEG_0454	GntR-family protein transcriptional regulator	256	119	59	94	39	85
MSMEG_0455	CDS	MSMEG_0455	aldehyde dehydrogenase	165	2171	1107	2012	745	774
MSMEG_0456	CDS	MSMEG_0456	DNA gyrase subunit A	1029	336	128	256	60	378
MSMEG_0457	CDS	MSMEG_0457	DNA topoisomerase IV subunit B	834	262	112	218	72	404
MSMEG_0458	CDS	MSMEG_0458	two-component system sensor kinase	40	37	15	20	18	30
MSMEG_0459	CDS	MSMEG_0459	two-component system response regulator	15	11	4	7	3	6
MSMEG_0460	CDS	MSMEG_0460	alpha/beta hydrolase fold	177	103	48	75	36	74
MSMEG_0461	CDS	MSMEG_0461	CinZ protein	25	28	16	17	5	17
MSMEG_0462	CDS	MSMEG_0462	MmpS4 protein	18	1	0	1	1	0
MSMEG_0463	CDS	MSMEG_0463	MmpL4 protein	58	13	11	13	4	22
MSMEG_0465	CDS	MSMEG_0465	transcriptional regulator	302	130	85	92	55	130
MSMEG_0464	CDS	MSMEG_0464	phosphomethylpyrimidine kinase	946	533	337	426	217	485
MSMEG_0466	CDS	MSMEG_0466	hypothetical protein	159	63	21	63	16	47
MSMEG_0467	CDS	MSMEG_0467	membrane transport protein	10	1	2	1	2	0
MSMEG_0469	CDS	MSMEG_0469	transcriptional regulatory protein PadR	28	51	24	46	13	39
MSMEG_0468	CDS	MSMEG_0468	integral membrane protein	3	2	0	2	4	4
MSMEG_0471	CDS	MSMEG_0471	transcriptional regulator LysR family protein	18	17	11	15	6	19
MSMEG_0470	CDS	MSMEG_0470	para-nitrobenzyl esterase	10	56	17	90	21	30
MSMEG_0472	CDS	MSMEG_0472	putative lipoprotein	18	175	74	240	53	58
MSMEG_0473	CDS	MSMEG_0473	transcriptional regulator	61	8	4	8	2	12
MSMEG_0474	CDS	MSMEG_0474	glucosamine--fructose-6-phosphate aminotransferase (isomerizing)	37	2	4	0	2	7
MSMEG_0475	CDS	MSMEG_0475	nucleotide-sugar dehydrogenase	46	9	19	17	5	16
MSMEG_0476	CDS	MSMEG_0476	chitin synthase	56	10	14	31	8	22
MSMEG_0478	CDS	MSMEG_0478	secreted protein	70	28	14	25	10	24
MSMEG_0477	CDS	MSMEG_0477	hypothetical protein	19	14	4	9	2	12
MSMEG_0479	CDS	MSMEG_0479	hypothetical protein	37	10	7	3	2	8
MSMEG_0480	CDS	MSMEG_0480	transcriptional regulator	49	40	20	27	7	32
MSMEG_0481	CDS	MSMEG_0481	FAD dependent oxidoreductase	16	16	11	15	2	12
MSMEG_0482	CDS	MSMEG_0482	dihydroxy-acid dehydratase	28	25	16	35	10	29
MSMEG_0483	CDS	MSMEG_0483	shikimate transporter	26	35	19	38	8	28
MSMEG_0484	CDS	MSMEG_0484	formamidase	95	87	69	71	35	63
MSMEG_0485	CDS	MSMEG_0485	amidase	62	41	37	35	18	35
MSMEG_0486	CDS	MSMEG_0486	putative ABC transporter	20	18	25	36	10	12
MSMEG_0487	CDS	MSMEG_0487	ABC transporter permease	7	7	10	10	5	6
MSMEG_0488	CDS	MSMEG_0488	ABC transporter ATP-binding protein	13	5	10	9	6	4
MSMEG_0489	CDS	MSMEG_0489	racemase	76	31	23	25	26	36
MSMEG_0490	CDS	MSMEG_0490	enoyl-CoA hydratase	69	22	35	13	19	30
MSMEG_0491	CDS	MSMEG_0491	transcriptional regulator	664	111	70	86	47	142
MSMEG_0492	CDS	MSMEG_0492	conserved hypothetical protein	70	29	26	25	7	27
MSMEG_0493	CDS	MSMEG_0493	hypothetical protein	32	5	10	8	6	9
MSMEG_0494	CDS	MSMEG_0494	hypothetical protein	25	5	7	5	5	2
MSMEG_0495	CDS	MSMEG_0495		44	28	52	24	25	23
MSMEG_0496	CDS	MSMEG_0496	coenzyme B12-dependent glycerol dehydrogenase small subunit	18	25	50	29	36	27
MSMEG_0497	CDS	MSMEG_0497	glycerol dehydratase large subunit	97	175	217	193	157	147
MSMEG_0498	CDS	MSMEG_0498	hypothetical protein	11	39	45	31	27	27
MSMEG_0499	CDS	MSMEG_0499	amino acid permease-associated region	59	10	8	10	5	15
MSMEG_0500	CDS	MSMEG_0500	regulator of polyketide synthase expression	211	7	9	6	1	8
MSMEG_0501	CDS	MSMEG_0501	glucosamine-6-phosphate deaminase 1	19	42	12	42	11	36
MSMEG_0502	CDS	MSMEG_0502	glucosidase	63	130	82	141	35	91
MSMEG_0503	CDS	MSMEG_0503	DeoR-family protein transcriptional regulator	39	26	14	23	4	22
MSMEG_0504	CDS	MSMEG_0504	carbohydrate kinase	28	64	28	64	13	55
MSMEG_0505	CDS	MSMEG_0505	probable sugar ABC transporter	58	298	96	262	48	164
MSMEG_0506	CDS	MSMEG_0506	ABC transporter	9	47	23	55	11	40
MSMEG_0507	CDS	MSMEG_0507	probable sugar ABC transporter	12	42	10	41	6	22
MSMEG_0508	CDS	MSMEG_0508	glycerol-phosphate porter	22	115	36	81	12	62
MSMEG_0509	CDS	MSMEG_0509	transcriptional regulatory protein	9	8	7	10	1	4
MSMEG_0510	CDS	MSMEG_0510	D-tagatose-bisphosphate aldolase	2	7	3	4	3	4
MSMEG_0511	CDS	MSMEG_0511	putative sugar isomerase	3	18	9	17	4	9
MSMEG_0512	CDS	MSMEG_0512	BadF/BadG/BcrA/BcrD ATPase family protein	9	23	9	20	7	6
MSMEG_0513	CDS	MSMEG_0513	integral membrane protein	3	22	12	37	9	9
MSMEG_0514	CDS	MSMEG_0514	alpha-galactosidase	10	77	34	83	20	36
MSMEG_0515	CDS	MSMEG_0515	probable sugar transporter sugar binding lipoprotein	20	140	63	115	35	46
MSMEG_0516	CDS	MSMEG_0516	sugar transport system	6	47	20	34	16	13
MSMEG_0517	CDS	MSMEG_0517	sugar binding-protein dependent transporter system permease	6	22	8	19	13	12
MSMEG_0518	CDS	MSMEG_0518	ABC transporter	40	60	46	39	23	46
MSMEG_0519	CDS	MSMEG_0519	conserved hypothetical protein	9	27	8	23	15	15
MSMEG_0520	CDS	MSMEG_0520	porin	56	1007	360	591	130	313
MSMEG_0521	CDS	MSMEG_0521		239	278	270	208	190	308
MSMEG_0522	CDS	MSMEG_0522	pp24 protein	71	244	290	186	197	201
MSMEG_0523	CDS	MSMEG_0523	DNA-binding protein	122	271	259	243	177	222
MSMEG_0524	CDS	MSMEG_0524	short chain dehydrogenase	23	46	29	37	31	26
MSMEG_0525	CDS	MSMEG_0525	hypothetical protein	2	1	1	0	0	0
MSMEG_0526	CDS	MSMEG_0526	oxidoreductase	61	35	18	23	11	20
MSMEG_0527	CDS	MSMEG_0527	2-hydroxycyclohexnecarboxyl-CoA dehydrogenase	11	9	2	8	2	2
MSMEG_0528	CDS	MSMEG_0528	conserved hypothetical protein	2	3	1	2	0	5
MSMEG_0529	CDS	MSMEG_0529	probable serine/threonine-protein kinase PknK	145	88	46	70	28	122
MSMEG_0530	CDS	MSMEG_0530	short chain dehydrogenase	810	359	149	435	99	604
MSMEG_0531	CDS	MSMEG_0531	putative acyl-CoA dehydrogenase	1455	207	199	175	99	506
MSMEG_0532	CDS	MSMEG_0532	transcriptional regulator	760	37	31	20	15	93
MSMEG_0533	CDS	MSMEG_0533	gp236 protein	77	5	4	9	5	7
MSMEG_0534	CDS	MSMEG_0534	permease	270	93	165	89	118	144
MSMEG_0535	CDS	MSMEG_0535	GntR-family protein transcriptional regulator	515	1131	2095	1295	1583	847
MSMEG_0536	CDS	MSMEG_0536	intracellular protease	2075	6504	12308	7371	9013	4789
MSMEG_0537	CDS	MSMEG_0537	conserved hypothetical protein	1038	1186	1024	1077	675	458
MSMEG_0538	CDS	MSMEG_0538	regulatory protein	1242	1132	867	761	487	453
MSMEG_0539	CDS	MSMEG_0539	transcriptional regulator	306	838	455	771	282	773
MSMEG_0540	CDS	MSMEG_0540	transcriptional regulator	107	101	56	91	28	51
MSMEG_0541	CDS	MSMEG_0541	hypothetical protein	200	211	101	174	53	174
MSMEG_0542	CDS	MSMEG_0542	antar domain protein	419	432	212	337	121	280
MSMEG_0544	CDS	MSMEG_0544	transcriptional regulator	99	118	84	84	54	79
MSMEG_0543	CDS	MSMEG_0543	conserved hypothetical protein	22	24	15	9	8	15
MSMEG_0545	CDS	MSMEG_0545	transcriptional regulator	34	29	19	26	7	16
MSMEG_0546	CDS	MSMEG_0546	conserved hypothetical protein	370	51	33	33	15	46
MSMEG_0548	CDS	MSMEG_0548	chromosome replication initiation inhibitor protein	56	25	8	14	3	20
MSMEG_0547	CDS	MSMEG_0547	ISMsm5	158	163	132	202	92	123
MSMEG_0549	CDS	MSMEG_0549	ABC transporter	103	54	18	35	16	93
MSMEG_0550	CDS	MSMEG_0550	sulfonate binding protein	189	117	35	89	27	184
MSMEG_0551	CDS	MSMEG_0551	ABC nitrate/sulfonate/bicarbonate transporter	87	45	16	30	6	39
MSMEG_0552	CDS	MSMEG_0552	conserved hypothetical protein	132	45	27	34	18	58
MSMEG_0553	CDS	MSMEG_0553	probable sugar ABC transporter	25	8	7	5	1	13
MSMEG_0554	CDS	MSMEG_0554	ABC transporter permease protein	2	0	1	0	0	1
MSMEG_0555	CDS	MSMEG_0555	ABC transporter permease protein	0	0	0	0	0	2
MSMEG_0556	CDS	MSMEG_0556	ABC transporter	2	0	3	1	0	4
MSMEG_0557	CDS	MSMEG_0557	hypothetical protein	1341	378	364	413	280	289
MSMEG_0558	CDS	MSMEG_0558	conserved hypothetical protein	810	481	380	368	260	309
MSMEG_0559	CDS	MSMEG_0559	conserved domain protein	25356	13280	9889	8033	7757	9167
MSMEG_0560	CDS	dapB	dihydrodipicolinate reductase	8	65	20	68	17	44
MSMEG_0561	CDS	MSMEG_0561	putative TetR family protein receptor protein	52	15	5	9	6	10
MSMEG_0563	CDS	MSMEG_0563	hypothetical protein	130	87	76	73	41	69
MSMEG_0562	CDS	MSMEG_0562	conserved hypothetical protein	243	192	128	124	58	190
MSMEG_0564	CDS	MSMEG_0564	xanthine/uracil permease	135	191	90	148	47	158
MSMEG_0565	CDS	MSMEG_0565	putative glycosyl transferases group 1	51	32	22	23	12	25
MSMEG_0566	CDS	MSMEG_0566	aliphatic amidase	90	29	25	22	10	34
MSMEG_0567	CDS	MSMEG_0567	selenophosphate synthetase	37	8	14	9	9	19
MSMEG_0568	CDS	MSMEG_0568	radical SAM domain protein	1	0	2	4	1	2
MSMEG_0569	CDS	MSMEG_0569	flavoprotein involved in K+ transport	6	1	4	3	4	4
MSMEG_0570	CDS	MSMEG_0570	conserved hypothetical protein	2	1	1	1	1	1
MSMEG_0571	CDS	MSMEG_0571	hydrolase	1	3	3	4	4	2
MSMEG_0572	CDS	MSMEG_0572	conserved hypothetical protein	3	1	2	3	2	4
MSMEG_0574	CDS	MSMEG_0574	putative ECF sigma factor RpoE1	30	24	18	23	12	28
MSMEG_0573	CDS	MSMEG_0573	putative ECF sigma factor RpoE1	0	2	1	0	0	0
MSMEG_0575	CDS	MSMEG_0575	MmpS1 protein	23	2	5	5	3	4
MSMEG_0576	CDS	MSMEG_0576	MmpL4 protein	73	31	34	30	11	44
MSMEG_0577	CDS	MSMEG_0577	major facilitator superfamily protein	16	16	11	19	9	20
MSMEG_0578	CDS	MSMEG_0578	acyl-CoA dehydrogenase	19	30	13	15	1	13
MSMEG_0580	CDS	MSMEG_0580	conserved hypothetical protein	623	296	213	264	156	334
MSMEG_0579	CDS	MSMEG_0579	helix-turn-helix	98	43	22	22	15	29
MSMEG_0581	CDS	gabT	4-aminobutyrate transaminase	240	62	35	77	19	59
MSMEG_0582	CDS	MSMEG_0582	succinic semialdehyde dehydrogenase	283	65	34	74	17	34
MSMEG_0583	CDS	MSMEG_0583	probable membrane protein	20	23	9	10	2	8
MSMEG_0584	CDS	MSMEG_0584	hypothetical protein	1295	1830	2555	1490	1603	996
MSMEG_0585	CDS	MSMEG_0585	L-carnitine dehydratase/bile acid-inducible protein F	29	23	7	22	5	17
MSMEG_0586	CDS	MSMEG_0586	stas domain	2474	4266	6328	3628	4092	2189
MSMEG_0587	CDS	rhaU	L-rhamnose 1-epimerase	27	3	9	3	2	8
MSMEG_0588	CDS	MSMEG_0588	putative rhamnose tranport protein	46	34	35	28	18	26
MSMEG_0589	CDS	rhaI	L-rhamnose isomerase	35	65	51	71	41	49
MSMEG_0590	CDS	rhaD	rhamnulose-1-phosphate aldolase/alcohol dehydrogenase	39	129	69	161	34	66
MSMEG_0591	CDS	rhaB	rhamnulokinase	35	23	16	29	14	18
MSMEG_0592	CDS	MSMEG_0592	putative rhamnose catabolism operon transcriptional regulator	56	22	11	17	3	34
MSMEG_0593	CDS	MSMEG_0593	conserved hypothetical protein	107	304	133	248	77	1053
MSMEG_0594	CDS	MSMEG_0594	iron-sulfur cluster binding protein	296	546	337	641	203	1966
MSMEG_0595	CDS	MSMEG_0595	glycolate oxidase	169	255	164	281	110	859
MSMEG_0596	CDS	MSMEG_0596	bacterial regulatory protein	27	11	7	5	5	69
MSMEG_0598	CDS	MSMEG_0598	hypothetical protein	149	74	50	47	34	98
MSMEG_0597	CDS	MSMEG_0597	conserved hypothetical protein	111	347	287	284	193	313
MSMEG_0599	CDS	MSMEG_0599	acyl-CoA synthase	107	1653	913	1491	592	1029
MSMEG_0600	CDS	MSMEG_0600	dehydrogenase	672	1476	1640	1488	1152	1434
MSMEG_0601	CDS	MSMEG_0601	conserved hypothetical protein	577	321	294	230	194	298
MSMEG_0602	CDS	MSMEG_0602	hypothetical protein	380	138	128	113	104	102
MSMEG_0603	CDS	MSMEG_0603	putative acyl-CoA dehydrogenase	98	703	601	688	362	408
MSMEG_0604	CDS	MSMEG_0604	glyoxylate reductase	12	55	11	37	12	27
MSMEG_0605	CDS	MSMEG_0605	conserved hypothetical protein	28	59	34	55	17	55
MSMEG_0606	CDS	MSMEG_0606	transcriptional regulator	11	16	10	11	8	13
MSMEG_0608	CDS	MSMEG_0608	glyoxalase family protein	165	107	83	140	43	157
MSMEG_0607	CDS	MSMEG_0607	methyltransferase	126	101	78	76	49	73
MSMEG_0609	CDS	MSMEG_0609	helix-turn-helix domain protein	32	53	64	59	35	62
MSMEG_0610	CDS	MSMEG_0610	beta-lactamase	9	5	3	17	0	11
MSMEG_0611	CDS	MSMEG_0611	para-nitrobenzyl esterase	15	8	5	19	4	10
MSMEG_0612	CDS	MSMEG_0612	transcriptional regulator	53	15	13	6	7	14
MSMEG_0613	CDS	MSMEG_0613	conserved hypothetical protein	11	30	22	26	10	22
MSMEG_0614	CDS	MSMEG_0614	methyltransferase	155	334	176	236	120	326
MSMEG_0615	CDS	eccA3	ATPase	196	119	48	85	29	151
MSMEG_0616	CDS	eccB3	ESX conserved component eccB3. Possible membrane protein	114	46	10	45	7	67
MSMEG_0617	CDS	eccC3	FtsK/SpoIIIE family protein. ESX conserved component eccC3. Possible membrane protein	360	132	50	153	30	226
MSMEG_0618	CDS	MSMEG_0618	pe family protein	22	20	7	18	1	21
MSMEG_0619	CDS	MSMEG_0619	ppe family protein	147	89	39	88	30	110
MSMEG_0620	CDS	MSMEG_0620	pe family protein	47	70	61	98	48	118
MSMEG_0621	CDS	MSMEG_0621	low molecular weight protein antigen 7	42	77	59	112	54	126
MSMEG_0622	CDS	espG3	ESX-1 secretion-associated protein espG3. Putative DNA-binding protein	69	104	63	108	56	147
MSMEG_0623	CDS	eccD3	secretion protein Snm4	78	49	42	55	20	104
MSMEG_0624	CDS	mycP3	PROBABLE MEMBRANE-ANCHORED MYCOSIN MYCP3 (SERINE PROTEASE) (SUBTILISIN-LIKE PROTEASE) (SUBTILASE-LIKE) (MYCOSIN-3)	112	42	32	53	15	91
MSMEG_0626	CDS	eccE3	ESX conserved component eccE3. Probable transmembrane protein	62	23	28	39	8	44
MSMEG_0625	CDS	MSMEG_0625	conserved hypothetical protein	66	119	51	75	27	82
MSMEG_0627	CDS	MSMEG_0627	glycosyl transferase	167	24	15	13	5	40
MSMEG_0628	CDS	MSMEG_0628	amidohydrolase family protein	567	105	89	100	48	151
MSMEG_0629	CDS	MSMEG_0629	trans-aconitate 2-methyltransferase	102	117	85	102	47	112
MSMEG_0630	CDS	MSMEG_0630	conserved hypothetical protein	33	25	8	11	2	12
MSMEG_0631	CDS	MSMEG_0631		137	173	67	150	44	138
MSMEG_0632	CDS	MSMEG_0632	conserved hypothetical protein	64	55	39	43	15	60
MSMEG_0634	CDS	MSMEG_0634	PAP2 superfamily protein	26	39	27	28	14	27
MSMEG_0633	CDS	MSMEG_0633	PAP2 superfamily protein	216	837	656	756	455	509
MSMEG_0635	CDS	MSMEG_0635	putative conserved exported protein	154	295	154	258	116	338
MSMEG_0636	CDS	MSMEG_0636	conserved hypothetical protein	2052	3629	3585	4375	2787	2683
MSMEG_0637	CDS	MSMEG_0637	iron-sulfur binding oxidoreductase	6170	18087	18534	20395	13643	13204
MSMEG_0638	CDS	MSMEG_0638	conserved hypothetical proline and threonine rich protein	1368	738	468	572	258	762
MSMEG_0639	CDS	MSMEG_0639	oligopeptide transport ATP-binding protein AppF	1447	5475	2214	4445	1386	8657
MSMEG_0640	CDS	MSMEG_0640	oligopeptide transport ATP-binding protein OppD	1414	4499	1758	4167	1069	7649
MSMEG_0641	CDS	MSMEG_0641	binding-protein-dependent transport systems inner membrane component	1749	4038	1504	3873	1028	6506
MSMEG_0642	CDS	MSMEG_0642	hypothetical ABC transporter permease protein YliD	2030	4310	1804	4455	1244	6762
MSMEG_0643	CDS	MSMEG_0643	extracellular solute-binding protein	8214	18550	9394	18178	6184	28066
MSMEG_0644	CDS	MSMEG_0644	cupin domain protein	233	118	84	86	45	143
MSMEG_0645	CDS	MSMEG_0645	putative beta-1	1247	1719	752	1252	452	1273
MSMEG_0646	CDS	MSMEG_0646	putative transporter	18	13	3	7	6	7
MSMEG_0648	CDS	MSMEG_0648	hypothetical protein	0	1	2	0	0	0
MSMEG_0647	CDS	phnC	phosphonate ABC transporter	10	13	5	15	5	7
MSMEG_0649	CDS	MSMEG_0649	phosphonate-binding periplasmic protein	31	38	19	46	15	29
MSMEG_0650	CDS	MSMEG_0650	GntR-family protein transcriptional regulator	11	6	4	4	4	8
MSMEG_0651	CDS	MSMEG_0651	putative conserved exported protein	64	27	19	25	16	17
MSMEG_0652	CDS	MSMEG_0652	hypothetical protein	28	41	26	36	14	33
MSMEG_0653	CDS	MSMEG_0653		7	3	1	0	1	6
MSMEG_0654	CDS	MSMEG_0654	conserved hypothetical protein	2	11	3	4	1	6
MSMEG_0655	CDS	MSMEG_0655	glucose 1-dehydrogenase	15	21	10	17	8	14
MSMEG_0656	CDS	MSMEG_0656	transcriptional regulator	68	33	13	34	11	33
MSMEG_0657	CDS	MSMEG_0657	Rieske 2Fe-2S domain protein	26	51	22	46	15	43
MSMEG_0658	CDS	MSMEG_0658	polyamine ABC-transporter	3	13	3	4	0	3
MSMEG_0659	CDS	MSMEG_0659	polyamine ABC transporter permease protein	3	16	4	9	2	5
MSMEG_0660	CDS	MSMEG_0660	Bacterial extracellular solute-binding protein	8	53	45	75	31	39
MSMEG_0661	CDS	MSMEG_0661	glutamate-1-semialdehyde 2	29	56	39	40	17	41
MSMEG_0662	CDS	MSMEG_0662	putrescine transport ATP-binding protein PotG	34	105	64	89	33	72
MSMEG_0663	CDS	MSMEG_0663	TetR-family protein transcriptional regulator	63	31	18	30	16	58
MSMEG_0664	CDS	MSMEG_0664	FAD dependent oxidoreductase	31	41	27	41	12	25
MSMEG_0666	CDS	MSMEG_0666	acetyl-CoA synthetase	28	33	10	15	10	16
MSMEG_0665	CDS	MSMEG_0665	sarcosine oxidase subunit beta	32	53	20	53	24	38
MSMEG_0667	CDS	MSMEG_0667	butyryl-CoA dehydrogenase	22	20	10	17	8	17
MSMEG_0668	CDS	MSMEG_0668	integral membrane protein	240	350	271	250	190	278
MSMEG_0670	CDS	MSMEG_0670	FAD dependent oxidoreductase	1427	2289	2231	2145	1579	2364
MSMEG_0669	CDS	MSMEG_0669	hypothetical protein	3927	5793	6145	5468	4297	4372
MSMEG_0671	CDS	MSMEG_0671	S-(hydroxymethyl)glutathione dehydrogenase	17433	13262	11619	13063	7775	11570
MSMEG_0672	CDS	MSMEG_0672	conserved hypothetical protein	16694	25007	20028	24846	13870	18903
MSMEG_0673	CDS	MSMEG_0673	hypothetical protein	332	426	216	351	115	474
MSMEG_0674	CDS	MSMEG_0674	ErfK/YbiS/YcfS/YnhG family protein	698	384	179	333	101	376
MSMEG_0675	CDS	MSMEG_0675	putative cytochrome P450 144	13	19	22	24	7	11
MSMEG_0676	CDS	MSMEG_0676	putative transcriptional regulatory protein	20	10	6	8	2	17
MSMEG_0677	tRNA	MSMEG_0677	tRNA-Gly	41	1	1	5	2	6
MSMEG_0678	CDS	dcd	deoxycytidine triphosphate deaminase	390	171	103	144	76	158
MSMEG_0679	CDS	MSMEG_0679	conserved hypothetical protein	1237	755	596	659	372	749
MSMEG_0680	CDS	MSMEG_0680	UDP-glucose 6-dehydrogenase	151	25	17	23	9	35
MSMEG_0681	CDS	MSMEG_0681	P450 heme-thiolate protein	189	250	189	198	113	200
MSMEG_0682	CDS	MSMEG_0682	conserved hypothetical protein	252	2630	909	2152	602	1213
MSMEG_0683	CDS	MSMEG_0683	conserved hypothetical protein	98	1285	329	1172	234	522
MSMEG_0684	CDS	MSMEG_0684	aldehyde oxidase and xanthine dehydrogenase	5106	9882	15021	9697	9913	8857
MSMEG_0685	CDS	MSMEG_0685	oxidoreductase	1529	5804	6184	6029	3858	4443
MSMEG_0686	CDS	MSMEG_0686	oxidoreductase	1566	4255	3643	3626	2538	3215
MSMEG_0687	CDS	MSMEG_0687	conserved hypothetical protein	259	122	78	74	34	132
MSMEG_0688	CDS	MSMEG_0688	aspartate aminotransferase	1153	322	200	284	154	308
MSMEG_0689	CDS	MSMEG_0689	hypothetical protein	24	26	10	13	5	12
MSMEG_0690	CDS	MSMEG_0690	iron-sulfur cluster-binding protein	3251	1331	928	1178	631	1460
MSMEG_0691	CDS	MSMEG_0691	putative transcriptional regulatory protein	374	324	171	218	93	272
MSMEG_0692	CDS	MSMEG_0692	conserved hypothetical protein	1283	1082	632	1127	394	1002
MSMEG_0693	CDS	MSMEG_0693	conserved hypothetical protein	139	154	68	159	78	116
MSMEG_0694	CDS	MSMEG_0694		1298	9000	4128	10880	3593	4257
MSMEG_0695	CDS	MSMEG_0695	isoniazid inductible protein IniA	282	709	373	812	280	396
MSMEG_0696	CDS	MSMEG_0696	alanine-rich protein	1081	5088	6313	4998	4509	3639
MSMEG_0697	CDS	MSMEG_0697	integral membrane protein	1328	5232	6430	5052	4475	4011
MSMEG_0698	CDS	MSMEG_0698	isoniazid inductible protein IniC	642	172	126	141	78	198
MSMEG_0699	CDS	MSMEG_0699	conserved hypothetical proline rich protein	355	368	288	349	186	362
MSMEG_0700	CDS	MSMEG_0700	hypothetical protein	325	640	328	654	200	539
MSMEG_0701	CDS	MSMEG_0701	hypothetical protein	20	13	7	13	7	14
MSMEG_0702	CDS	MSMEG_0702	monooxygenase	1692	2716	1720	2519	1164	2157
MSMEG_0703	CDS	MSMEG_0703	conserved hypothetical protein	493	1080	1080	1000	710	1060
MSMEG_0704	CDS	MSMEG_0704	LpqJ protein	173	141	89	88	40	127
MSMEG_0705	CDS	MSMEG_0705	putative permease of the major facilitator superfamily protein	5	18	21	4	2	27
MSMEG_0706	CDS	MSMEG_0706	4-carboxy-4-hydroxy-2-oxoadipate aldolase	1	18	31	7	4	22
MSMEG_0707	CDS	MSMEG_0707	conserved hypothetical protein	5	15	19	2	0	27
MSMEG_0708	CDS	MSMEG_0708	transcriptional regulator	89	33	12	15	6	26
MSMEG_0709	CDS	dnaK	chaperone protein DnaK	3259	3208	1665	3103	1141	2534
MSMEG_0710	CDS	grpE	co-chaperone GrpE	1046	972	448	946	314	841
MSMEG_0711	CDS	dnaJ	chaperone protein DnaJ	920	613	337	489	234	588
MSMEG_0713	CDS	MSMEG_0713	transcriptional regulator	167	137	79	123	44	130
MSMEG_0712	CDS	MSMEG_0712	transcriptional regulator	242	60	29	56	19	73
MSMEG_0714	CDS	MSMEG_0714	acyl-CoA dehydrogenase	14	104	63	120	39	48
MSMEG_0715	CDS	MSMEG_0715	3-oxoacyl-[acyl-carrier-protein] reductase	3	11	7	16	5	3
MSMEG_0716	CDS	MSMEG_0716	major facilitator superfamily protein	3	16	6	17	2	9
MSMEG_0718	CDS	MSMEG_0718	acetyl-CoA synthetase	3	34	7	27	5	14
MSMEG_0717	CDS	MSMEG_0717	aldose 1-epimerase subfamily protein	295	599	340	521	186	368
MSMEG_0719	CDS	MSMEG_0719	flavohemoprotein	139	38	18	19	11	58
MSMEG_0720	CDS	MSMEG_0720	integral membrane protein	4	10	2	6	1	7
MSMEG_0721	CDS	MSMEG_0721		126	32	20	22	18	57
MSMEG_0722	CDS	MSMEG_0722	conserved hypothetical protein	20	5	10	9	1	5
MSMEG_0723	CDS	MSMEG_0723	conserved hypothetical protein	6	1	0	0	0	4
MSMEG_0724	CDS	MSMEG_0724	IS1137	43	17	10	10	2	15
MSMEG_0725	CDS	MSMEG_0725	IS1137	65	30	14	21	7	31
MSMEG_0726	CDS	MSMEG_0726	hypothetical protein	189	168	105	151	76	111
MSMEG_0727	CDS	MSMEG_0727	hypothetical protein	26	5	4	9	1	6
MSMEG_0728	CDS	MSMEG_0728	hypothetical protein	116	314	125	235	74	201
MSMEG_0729	CDS	MSMEG_0729	conserved hypothetical protein	31	46	33	34	14	37
MSMEG_0730	CDS	MSMEG_0730	oleandomycin glycosyltransferase	46	89	43	59	17	55
MSMEG_0731	CDS	MSMEG_0731	conserved hypothetical protein	73	143	73	115	45	85
MSMEG_0732	CDS	MSMEG_0732	chaperone ClpB	266	789	478	760	332	544
MSMEG_0733	CDS	dapB	dihydrodipicolinate reductase	28	94	31	97	19	52
MSMEG_0734	CDS	MSMEG_0734	Rieske [2Fe-2S] domain protein	53	80	24	60	19	45
MSMEG_0735	CDS	MSMEG_0735	putative transcriptional regulator	38	13	9	10	7	10
MSMEG_0736	CDS	MSMEG_0736	conserved hypothetical protein	2364	1351	845	1128	555	1212
MSMEG_0737	CDS	MSMEG_0737	dehydrogenase	1014	520	354	454	240	467
MSMEG_0738	CDS	MSMEG_0738	conserved hypothetical protein	465	225	123	161	99	212
MSMEG_0739	CDS	MSMEG_0739	spou rRNA methylase family protein	141	72	49	51	17	66
MSMEG_0740	CDS	MSMEG_0740	glycosyl hydrolase family protein 76	383	513	329	501	234	421
MSMEG_0741	CDS	MSMEG_0741	conserved hypothetical protein	198	626	350	510	205	459
MSMEG_0742	CDS	MSMEG_0742	probable transcriptional regulatory protein	27	30	16	24	6	25
MSMEG_0743	CDS	MSMEG_0743	xanthine dehydrogenase	79	151	86	103	69	130
MSMEG_0744	CDS	MSMEG_0744	carbon monoxide dehydrogenase medium chain	18	62	36	65	19	29
MSMEG_0745	CDS	MSMEG_0745	[2Fe-2S] binding domain protein	4	58	18	44	19	29
MSMEG_0746	CDS	MSMEG_0746	carbon-monoxide dehydrogenase	30	226	90	233	64	97
MSMEG_0747	CDS	MSMEG_0747	carbon monoxide dehydrogenase F protein	11	31	12	37	7	20
MSMEG_0748	CDS	MSMEG_0748	ATPase associated with various cellular activities	7	16	9	24	3	11
MSMEG_0749	CDS	MSMEG_0749	carbon monoxide dehydrogenase subunit G (CoxG) family protein	2	39	14	42	8	22
MSMEG_0751	CDS	MSMEG_0751	conserved hypothetical protein	5	12	5	4	0	3
MSMEG_0750	CDS	MSMEG_0750	membrane protein	523	384	221	274	154	306
MSMEG_0752	CDS	fbaA	fructose-bisphosphate aldolase	159	311	245	285	167	206
MSMEG_0753	CDS	MSMEG_0753	conserved hypothetical protein	432	243	131	213	61	198
MSMEG_0754	CDS	MSMEG_0754	conserved hypothetical protein	338	275	165	174	96	221
MSMEG_0755	CDS	MSMEG_0755	cobalt-zinc-cadmium resistance protein	35	25	16	35	3	39
MSMEG_0757	CDS	MSMEG_0757	hypothetical protein	75	10	6	8	3	11
MSMEG_0756	CDS	MSMEG_0756	peptidase	158	140	98	95	69	143
MSMEG_0758	CDS	MSMEG_0758	conserved hypothetical protein	20	9	2	11	1	24
MSMEG_0759	CDS	purA	adenylosuccinate synthetase	862	425	219	451	143	510
MSMEG_0760	CDS	MSMEG_0760	thioesterase family protein	251	145	62	160	37	218
MSMEG_0761	CDS	MSMEG_0761	conserved domain protein	163	552	295	563	243	349
MSMEG_0762	CDS	MSMEG_0762	cytochrome P450 FAS1	617	1151	817	1333	591	817
MSMEG_0763	CDS	MSMEG_0763	antibiotic transporter	2419	3427	3593	2551	2098	3343
MSMEG_0764	CDS	MSMEG_0764	Na+/H+ antiporter	1532	1415	1385	952	847	1578
MSMEG_0765	CDS	MSMEG_0765	zinc finger	163	201	145	165	73	156
MSMEG_0766	CDS	purT	phosphoribosylglycinamide formyltransferase 2	1159	736	506	468	307	711
MSMEG_0767	CDS	MSMEG_0767	hypothetical protein	586	300	186	224	150	295
MSMEG_0768	CDS	MSMEG_0768	conserved hypothetical protein	915	297	188	247	136	312
MSMEG_0769	CDS	metZ	O-succinylhomoserine sulfhydrylase	1750	706	500	550	288	705
MSMEG_0770	CDS	MSMEG_0770	hypothetical protein	862	220	143	180	68	251
MSMEG_0771	CDS	MSMEG_0771	putative oxidoreductase YqjQ	36	154	78	160	44	82
MSMEG_0772	CDS	MSMEG_0772	phytase	2	2	1	2	0	5
MSMEG_0773	CDS	MSMEG_0773	acetyltransferase	40	40	23	16	20	28
MSMEG_0774	CDS	MSMEG_0774		41	42	35	55	21	35
MSMEG_0776	CDS	MSMEG_0776	conserved hypothetical protein	116	19	5	15	11	22
MSMEG_0775	CDS	MSMEG_0775	metallo-beta-lactamase superfamily protein	350	623	350	621	245	483
MSMEG_0777	CDS	MSMEG_0777	F420-dependent glucose-6-phosphate dehydrogenase	1070	4028	2716	3435	1792	2717
MSMEG_0778	CDS	MSMEG_0778	putative transcriptional regulator	12	44	18	40	8	26
MSMEG_0779	CDS	MSMEG_0779	short-chain dehydrogenase/reductase SDR	9	87	26	73	13	59
MSMEG_0780	CDS	MSMEG_0780	phosphotransferase enzyme family protein	9	45	14	56	12	35
MSMEG_0781	CDS	MSMEG_0781	amino acid permease	248	16	6	14	9	22
MSMEG_0782	CDS	MSMEG_0782	aminotransferase class-III	366	119	94	89	49	101
MSMEG_0783	CDS	pta	phosphate acetyltransferase	729	187	102	150	69	231
MSMEG_0784	CDS	ackA	acetate kinase	332	53	39	33	13	53
MSMEG_0785	CDS	MSMEG_0785	conserved hypothetical protein	3	0	0	1	1	2
MSMEG_0786	CDS	MSMEG_0786	serine/threonine protein kinase	181	197	88	153	46	192
MSMEG_0787	CDS	MSMEG_0787	Bacterial extracellular solute-binding protein	195	169	83	127	47	137
MSMEG_0788	CDS	MSMEG_0788	putative conserved membrane protein	138	105	47	68	27	97
MSMEG_0790	CDS	MSMEG_0790	hydrolase	159	168	98	129	67	178
MSMEG_0789	CDS	thiE	thiamine-phosphate pyrophosphorylase	77	122	59	121	38	127
MSMEG_0791	CDS	thiO	glycine oxidase ThiO	171	154	124	134	84	203
MSMEG_0792	CDS	thiS	thiamine biosynthesis protein ThiS	72	128	88	105	50	148
MSMEG_0793	CDS	thiG	thiazole biosynthesis protein ThiG	134	374	242	376	139	371
MSMEG_0794	CDS	MSMEG_0794	conserved hypothetical protein	65	142	96	133	46	182
MSMEG_0795	CDS	MSMEG_0795	ABC transporter ATP-binding protein	143	178	109	161	72	206
MSMEG_0796	CDS	MSMEG_0796	ABC transporter integral membrane subunit	90	114	58	79	29	90
MSMEG_0797	CDS	MSMEG_0797		399	161	81	102	58	146
MSMEG_0798	CDS	MSMEG_0798	hypothetical protein	65	37	10	39	11	44
MSMEG_0799	CDS	MSMEG_0799	hypothetical protein	22	19	4	10	4	9
MSMEG_0800	CDS	MSMEG_0800	hypothetical protein	7	11	2	6	1	10
MSMEG_0801	CDS	MSMEG_0801	IS1096	926	340	237	234	178	343
MSMEG_0802	CDS	MSMEG_0802	IS1096	103	111	70	88	37	75
MSMEG_0803	CDS	MSMEG_0803	hypothetical protein	14	7	4	1	2	5
MSMEG_0804	CDS	MSMEG_0804	hypothetical protein	2	0	0	1	0	2
MSMEG_0805	CDS	MSMEG_0805	conserved hypothetical protein	33	14	5	8	4	22
MSMEG_0806	CDS	MSMEG_0806	hydrolase	389	783	502	862	349	735
MSMEG_0807	CDS	MSMEG_0807	leupeptin-inactivating enzyme 1	295	342	152	261	97	311
MSMEG_0808	CDS	MSMEG_0808	possible chalcone synthase Pks10	38	19	7	8	5	17
MSMEG_0809	CDS	MSMEG_0809	isoprenylcysteine carboxyl methyltransferase	2	4	1	0	0	2
MSMEG_0811	CDS	MSMEG_0811	oxidoreductase	11	1	1	0	1	4
MSMEG_0810	CDS	MSMEG_0810	putative pyrimidine permease RutG	69	133	72	129	37	109
MSMEG_0812	CDS	MSMEG_0812	amino acid transporter	22	24	12	21	7	29
MSMEG_0813	CDS	MSMEG_0813	conserved hypothetical protein	25	17	8	11	2	15
MSMEG_0815	CDS	MSMEG_0815	transcriptional regulator	87	69	27	45	17	41
MSMEG_0814	CDS	MSMEG_0814	membrane protein	826	859	427	666	284	815
MSMEG_0816	CDS	MSMEG_0816	flavin-binding monooxygenase	447	239	141	221	89	241
MSMEG_0817	CDS	MSMEG_0817	LysR-family protein transcriptional regulator	104	259	212	261	141	223
MSMEG_0818	CDS	MSMEG_0818	transporter	77	82	71	92	74	82
MSMEG_0819	CDS	MSMEG_0819	N-carbamoyl-L-amino acid amidohydrolase	55	98	66	101	55	83
MSMEG_0821	CDS	MSMEG_0821	glutamyl-tRNA(Gln) amidotransferase subunit A	35	89	47	76	35	52
MSMEG_0820	CDS	MSMEG_0820	conserved hypothetical protein	3	7	5	4	1	6
MSMEG_0822	CDS	MSMEG_0822	cytochrome P450	54	49	23	24	8	36
MSMEG_0823	CDS	MSMEG_0823	conserved hypothetical protein	150	173	90	164	69	177
MSMEG_0824	CDS	MSMEG_0824	conserved hypothetical protein	31	120	47	112	17	150
MSMEG_0825	CDS	thiD	phosphomethylpyrimidine kinase	88	193	80	206	52	275
MSMEG_0826	CDS	thiC	thiamine biosynthesis protein ThiC	122	172	97	203	51	290
MSMEG_0827	CDS	MSMEG_0827	major facilitator superfamily protein MFS_1	37	17	10	6	3	23
MSMEG_0828	CDS	MSMEG_0828	immunogenic protein MPT63	162	392	268	731	241	347
MSMEG_0829	CDS	xth	exodeoxyribonuclease III	291	65	47	55	32	88
MSMEG_0831	CDS	MSMEG_0831	short chain dehydrogenase	12	7	9	2	10	12
MSMEG_0830	CDS	MSMEG_0830	acetyltransferase	307	192	120	116	54	188
MSMEG_0832	CDS	def	peptide deformylase	790	502	332	399	196	526
MSMEG_0833	CDS	MSMEG_0833	conserved hypothetical protein	1460	326	152	161	121	444
MSMEG_0834	CDS	MSMEG_0834	tuberculin related peptide	1853	521	273	396	196	584
MSMEG_0835	CDS	sodC	copper/zinc superoxide dismutase	2541	2892	1671	3415	1089	2423
MSMEG_0836	CDS	MSMEG_0836	carboxylate-amine ligase	1761	1064	668	1180	429	1069
MSMEG_0837	CDS	MSMEG_0837	hypothetical protein	365	181	88	134	53	164
MSMEG_0838	CDS	MSMEG_0838	AsnC-family protein transcriptional regulator	118	63	42	54	28	75
MSMEG_0839	CDS	MSMEG_0839	ATP-dependent protease La (LON) domain subfamily protein	49	46	37	52	21	49
MSMEG_0840	CDS	MSMEG_0840	hypothetical protein	542	312	154	302	122	230
MSMEG_0841	CDS	MSMEG_0841		788	281	134	236	102	206
MSMEG_0842	CDS	MSMEG_0842	hypothetical protein	706	196	93	156	89	191
MSMEG_0843	CDS	MSMEG_0843	multisubunit Na+/H+ antiporter	377	291	112	262	87	221
MSMEG_0844	CDS	MSMEG_0844	multiple resistance and pH regulation protein F	353	275	126	307	83	231
MSMEG_0845	CDS	MSMEG_0845	multisubunit Na+/H+ antiporter	515	298	159	303	105	252
MSMEG_0846	CDS	MSMEG_0846	NADH-ubiquinone oxidoreductase/multisubunit na+/h+ antiporter	562	312	149	266	94	248
MSMEG_0847	CDS	MSMEG_0847	NADH-ubiquinone/plastoquinone oxidoreductase chain 4l family protein	335	150	86	136	69	113
MSMEG_0848	CDS	MSMEG_0848	NADH ubiquinone oxidoreductase subunit 5	964	461	272	318	171	355
MSMEG_0849	CDS	MSMEG_0849	oxygenase	98	52	35	40	27	50
MSMEG_0850	CDS	MSMEG_0850	conserved hypothetical protein	16	22	10	11	11	16
MSMEG_0851	CDS	MSMEG_0851	Citrate transporter	6	11	13	12	5	8
MSMEG_0852	CDS	MSMEG_0852	CBS domain protein	10	21	23	19	11	17
MSMEG_0853	CDS	MSMEG_0853	conserved hypothetical protein	4	9	12	6	3	6
MSMEG_0854	CDS	MSMEG_0854	two-component system sensor kinase	41	46	38	48	19	49
MSMEG_0856	CDS	MSMEG_0856	DNA-binding response regulator	36	43	23	45	24	39
MSMEG_0855	CDS	MSMEG_0855	conserved hypothetical protein	24	30	11	13	5	34
MSMEG_0857	CDS	MSMEG_0857	conserved hypothetical protein	38	88	26	62	26	71
MSMEG_0859	CDS	MSMEG_0859	transcriptional regulator	449	433	320	336	185	375
MSMEG_0858	CDS	MSMEG_0858	cell division control protein Cdc48	549	599	256	413	134	481
MSMEG_0860	CDS	MSMEG_0860	CDP-diacylglycerol--serine O-phosphatidyltransferase	414	313	154	234	86	256
MSMEG_0861	CDS	psd	phosphatidylserine decarboxylase	349	305	195	251	118	265
MSMEG_0862	CDS	MSMEG_0862	molybdopterin biosynthesis protein MoeA	293	491	268	390	151	302
MSMEG_0863	CDS	MSMEG_0863	short chain dehydrogenase	430	443	257	353	162	262
MSMEG_0864	CDS	MSMEG_0864	bacterial membrane flanked domain family protein	32	57	42	44	17	42
MSMEG_0865	CDS	MSMEG_0865	bacterial membrane flanked domain family protein	40	170	110	97	48	113
MSMEG_0867	CDS	MSMEG_0867	hydrolase	223	96	53	59	26	88
MSMEG_0866	CDS	MSMEG_0866	DNA or RNA helicase of superfamily protein II	1755	286	148	185	91	407
MSMEG_0868	CDS	MSMEG_0868	hypothetical protein	19	8	9	6	6	8
MSMEG_0869	CDS	MSMEG_0869	hypothetical protein	0	0	0	0	0	0
MSMEG_0870	CDS	MSMEG_0870	oxidoreductase	16	39	26	31	19	25
MSMEG_0871	CDS	MSMEG_0871	putative aldehyde or xanthine dehydrogenase	6	21	17	18	2	11
MSMEG_0872	CDS	MSMEG_0872	twin-arginine translocation pathway signal	14	23	10	17	8	10
MSMEG_0873	CDS	MSMEG_0873	hypothetical protein	1	0	0	0	0	0
MSMEG_0874	CDS	MSMEG_0874	transcriptional regulator	36	16	14	15	14	22
MSMEG_0875	CDS	MSMEG_0875	putative sialic acid transporter	59	98	49	73	28	58
MSMEG_0877	CDS	MSMEG_0877	dihydrodipicolinate synthase	44	236	108	184	61	156
MSMEG_0876	CDS	MSMEG_0876	short chain dehydrogenase	32	191	85	196	49	171
MSMEG_0878	CDS	MSMEG_0878	transcriptional regulator	24	50	30	30	10	39
MSMEG_0879	CDS	MSMEG_0879	hypothetical protein	50	47	22	28	18	36
MSMEG_0880	CDS	groL1	chaperonin GroL	11121	22405	13681	19023	7915	22840
MSMEG_0881	CDS	MSMEG_0881	conserved hypothetical protein	26	14	6	9	6	17
MSMEG_0882	CDS	MSMEG_0882	conserved hypothetical protein	53	214	93	162	52	93
MSMEG_0883	CDS	MSMEG_0883	amidohydrolase family protein	56	275	176	241	100	178
MSMEG_0884	CDS	MSMEG_0884	glyoxalase family protein	23	61	13	32	7	40
MSMEG_0885	CDS	MSMEG_0885	conserved hypothetical protein	51	112	74	82	44	89
MSMEG_0886	CDS	MSMEG_0886	serine/threonine-protein kinase PknD	88	195	143	204	80	158
MSMEG_0887	CDS	MSMEG_0887	conserved hypothetical protein	92	567	420	416	258	339
MSMEG_0888	CDS	MSMEG_0888	conserved hypothetical protein	30	186	103	129	55	88
MSMEG_0889	CDS	MSMEG_0889	succinic semialdehyde dehydrogenase	109	4189	2290	4296	1623	2084
MSMEG_0890	CDS	MSMEG_0890	HD domain protein	48	344	176	351	120	168
MSMEG_0891	CDS	MSMEG_0891	polyphosphate kinase 2	64	37	15	24	6	31
MSMEG_0892	CDS	MSMEG_0892	conserved hypothetical protein	132	67	57	67	31	74
MSMEG_0893	CDS	MSMEG_0893	hypothetical protein	5	4	4	3	0	2
MSMEG_0894	CDS	MSMEG_0894	dihydrodipicolinate reductase	39	259	92	236	97	112
MSMEG_0895	CDS	MSMEG_0895	bacterial regulatory protein	440	346	216	337	156	233
MSMEG_0896	CDS	MSMEG_0896	integral membrane transport protein	337	287	189	294	122	160
MSMEG_0897	CDS	MSMEG_0897	conserved hypothetical protein	131	293	154	340	105	184
MSMEG_0898	CDS	MSMEG_0898	tagatose-1	53	133	69	94	44	104
MSMEG_0899	CDS	MSMEG_0899	prolyl oligopeptidase family protein	763	623	413	591	282	611
MSMEG_0900	CDS	MSMEG_0900	eptc-inducible aldehyde dehydrogenase	238	1715	1039	1934	686	812
MSMEG_0901	CDS	MSMEG_0901	conserved hypothetical protein	161	630	370	586	229	370
MSMEG_0902	CDS	MSMEG_0902	cyclopropane-fatty-acyl-phospholipid synthase 1	35	14	13	9	4	14
MSMEG_0903	CDS	lpdA	dihydrolipoamide dehydrogenase	1895	4414	2340	3990	1611	3360
MSMEG_0904	CDS	MSMEG_0904	probable conserved membrane protein	217	378	185	254	108	266
MSMEG_0905	CDS	pcaC	4-carboxymuconolactone decarboxylase domain protein	103	444	233	440	158	255
MSMEG_0906	CDS	MSMEG_0906	DNA-binding protein	200	53	41	26	18	57
MSMEG_0907	CDS	MSMEG_0907	conserved hypothetical protein	7	4	1	4	1	8
MSMEG_0908	CDS	MSMEG_0908	hypothetical protein	12	4	5	4	4	5
MSMEG_0909	CDS	MSMEG_0909	acyl-ACP thioesterase superfamily protein	884	761	472	655	264	638
MSMEG_0910	CDS	MSMEG_0910	hypothetical protein	4	1	1	0	1	0
MSMEG_0911	CDS	aceA	isocitrate lyase	4662	3940	1804	3824	1198	3487
MSMEG_0912	CDS	MSMEG_0912	3-hydroxybutyryl-CoA dehydrogenase	849	460	210	481	145	454
MSMEG_0913	CDS	MSMEG_0913	methoxy mycolic acid synthase 1	2731	1393	746	979	428	1533
MSMEG_0914	CDS	MSMEG_0914	conserved hypothetical protein	113	75	22	72	19	70
MSMEG_0915	CDS	MSMEG_0915	polyphosphate kinase 2 superfamily protein	547	509	206	339	119	419
MSMEG_0916	CDS	MSMEG_0916	transcriptional regulator	559	235	132	162	95	223
MSMEG_0917	CDS	MSMEG_0917	conserved hypothetical protein	190	257	176	190	124	245
MSMEG_0918	CDS	MSMEG_0918	transcriptional regulator	339	186	113	210	87	129
MSMEG_0919	CDS	MSMEG_0919	heparin-binding hemagglutinin	460	526	285	471	184	405
MSMEG_0920	CDS	MSMEG_0920	conserved hypothetical protein	319	263	144	176	104	179
MSMEG_0921	CDS	MSMEG_0921	conserved hypothetical protein	530	447	263	407	199	367
MSMEG_0922	CDS	deoC	deoxyribose-phosphate aldolase	319	361	208	287	141	319
MSMEG_0923	CDS	MSMEG_0923	conserved hypothetical protein	618	577	342	474	221	507
MSMEG_0924	CDS	MSMEG_0924	hydrolase	326	642	435	562	235	420
MSMEG_0925	CDS	MSMEG_0925	conserved hypothetical protein	60	41	29	31	9	26
MSMEG_0926	CDS	MSMEG_0926	conserved hypothetical protein	181	100	78	48	29	94
MSMEG_0927	CDS	MSMEG_0927	conserved hypothetical protein	204	99	65	65	31	78
MSMEG_0928	CDS	murB	UDP-N-acetylenolpyruvoylglucosamine reductase	289	54	45	49	23	91
MSMEG_0929	CDS	MSMEG_0929	ErfK/YbiS/YcfS/YnhG family protein	1451	491	298	370	163	590
MSMEG_0930	CDS	MSMEG_0930	serine 3-dehydrogenase	225	254	167	196	95	191
MSMEG_0931	CDS	MSMEG_0931	hypothetical protein	4	1	0	0	0	1
MSMEG_0932	CDS	MSMEG_0932	ROK family protein	598	82	70	85	39	128
MSMEG_0933	CDS	MSMEG_0933	conserved hypothetical protein	1389	1996	1890	2059	1384	1729
MSMEG_0934	CDS	MSMEG_0934	conserved hypothetical protein	1446	1653	1655	1453	1294	1537
MSMEG_0935	CDS	MSMEG_0935	2,3-bisphosphoglycerate-dependent phosphoglycerate mutase	2149	1065	589	1057	422	989
MSMEG_0936	CDS	senX3	sensor histidine kinase SenX3	320	162	76	99	33	148
MSMEG_0937	CDS	regX3	DNA-binding response regulator RegX3	134	218	85	136	41	182
MSMEG_0938	CDS	MSMEG_0938	conserved hypothetical protein	1079	501	308	337	196	447
MSMEG_0939	CDS	MSMEG_0939	Ppx/GppA phosphatase family protein	2220	615	455	529	318	774
MSMEG_0940	CDS	MSMEG_0940	conserved hypothetical protein	2600	1307	842	1156	549	1326
MSMEG_0941	CDS	MSMEG_0941	AP endonuclease	446	240	131	195	81	213
MSMEG_0942	CDS	MSMEG_0942	conserved hypothetical protein	136	49	43	52	22	70
MSMEG_0943	CDS	proC	pyrroline-5-carboxylate reductase	597	295	223	305	139	335
MSMEG_0944	CDS	MSMEG_0944	DNA binding domain	1328	1031	591	1006	410	830
MSMEG_0945	CDS	MSMEG_0945	conserved domain protein	3767	1037	707	759	509	1460
MSMEG_0946	CDS	MSMEG_0946	NAD dependent epimerase/dehydratase family protein	4231	1081	721	834	467	1402
MSMEG_0947	CDS	MSMEG_0947	acyltransferase	706	530	405	384	227	415
MSMEG_0948	CDS	MSMEG_0948	conserved hypothetical protein	1274	305	208	221	109	402
MSMEG_0949	CDS	MSMEG_0949	HAD-superfamily protein subfamily protein IB hydrolase	233	164	86	110	36	143
MSMEG_0950	CDS	MSMEG_0950	hypothetical protein	34	19	9	6	5	11
MSMEG_0951	CDS	MSMEG_0951	glutaredoxin 2	274	45	46	42	31	82
MSMEG_0952	CDS	hemA	glutamyl-tRNA reductase	1576	916	591	738	344	959
MSMEG_0953	CDS	hemC	porphobilinogen deaminase	2159	731	433	622	297	863
MSMEG_0954	CDS	hemD	uroporphyrinogen-III synthase	1741	1380	720	1101	395	1219
MSMEG_0956	CDS	hemB	delta-aminolevulinic acid dehydratase	877	516	304	464	208	478
MSMEG_0955	CDS	MSMEG_0955	hypothetical protein	4	1	0	0	0	2
MSMEG_0957	CDS	MSMEG_0957	hypothetical protein	208	88	47	73	29	103
MSMEG_0958	CDS	MSMEG_0958	hypothetical protein	324	44	35	25	19	70
MSMEG_0959	CDS	MSMEG_0959	putative conserved transmembrane protein	452	141	80	127	52	187
MSMEG_0960	CDS	MSMEG_0960	putative transmembrane protein	82	22	23	26	18	44
MSMEG_0961	CDS	MSMEG_0961		153	35	21	34	11	40
MSMEG_0962	CDS	MSMEG_0962	TetR-family protein transcriptional regulator	75	38	16	28	10	36
MSMEG_0963	CDS	MSMEG_0963	hypothetical protein	362	944	1205	818	879	778
MSMEG_0964	CDS	MSMEG_0964	pyridoxamine 5'-phosphate oxidase family protein	462	1195	1389	1133	993	859
MSMEG_0965	CDS	MSMEG_0965	porin	14496	24942	9797	25831	6490	18611
MSMEG_0966	CDS	MSMEG_0966	conserved hypothetical protein	15	86	39	61	45	50
MSMEG_0967	CDS	MSMEG_0967	conserved hypothetical protein	16	85	39	74	29	36
MSMEG_0968	CDS	MSMEG_0968	cytochrome P450	504	2279	1910	2085	1230	1712
MSMEG_0969	CDS	hemL	glutamate-1-semialdehyde-2	966	850	633	721	424	662
MSMEG_0970	CDS	MSMEG_0970	phosphoglycerate mutase family protein	386	104	80	98	38	102
MSMEG_0971	CDS	MSMEG_0971	conserved hypothetical protein	517	105	74	106	37	126
MSMEG_0972	CDS	MSMEG_0972	cytochrome C biogenesis protein transmembrane region	168	58	31	37	19	61
MSMEG_0973	CDS	MSMEG_0973	conserved membrane protein	586	135	77	105	49	153
MSMEG_0974	CDS	ccsB	cytochrome c-type biogenesis protein CcsB	679	271	163	252	96	333
MSMEG_0975	CDS	MSMEG_0975	conserved hypothetical protein	247	328	148	272	87	234
MSMEG_0976	CDS	MSMEG_0976	conserved hypothetical protein	245	469	310	313	174	384
MSMEG_0977	CDS	MSMEG_0977	conserved hypothetical protein	404	63	88	47	48	96
MSMEG_0978	CDS	MSMEG_0978	aminotransferase	537	188	163	109	82	249
MSMEG_0979	CDS	MSMEG_0979	keratin associated protein	107	8	7	12	7	16
MSMEG_0980	CDS	MSMEG_0980	signal transduction histidine kinase	6	6	3	3	1	6
MSMEG_0981	CDS	MSMEG_0981	two-component system regulator	3	11	5	9	3	8
MSMEG_0982	CDS	MSMEG_0982	immunogenic protein	31	404	131	381	78	121
MSMEG_0984	CDS	MSMEG_0984	trap transporter	26	451	142	435	101	153
MSMEG_0983	CDS	MSMEG_0983	two-component system response regulator	430	246	110	154	65	195
MSMEG_0985	CDS	MSMEG_0985	sugar transporter family protein	919	316	222	336	116	298
MSMEG_0986	CDS	MSMEG_0986	RemM protein	455	657	472	617	254	537
MSMEG_0987	CDS	MSMEG_0987	hypothetical protein	748	2404	2088	2350	1183	1779
MSMEG_0988	CDS	menA	1,4-dihydroxy-2-naphthoate octaprenyltransferase	92	130	123	100	51	121
MSMEG_0989	CDS	MSMEG_0989	conserved hypothetical protein	716	652	469	453	273	453
MSMEG_0990	CDS	mtaP	methylthioadenosine phosphorylase	490	495	483	377	234	399
MSMEG_0991	CDS	MSMEG_0991	NAD-dependent epimerase/dehydratase	132	217	154	173	106	163
MSMEG_0992	CDS	MSMEG_0992	2-nitropropane dioxygenase	22	94	49	93	29	74
MSMEG_0993	CDS	MSMEG_0993	histidine kinase	40	103	47	56	27	84
MSMEG_0994	CDS	resD	DNA-binding response regulator ResD	38	68	31	52	14	38
MSMEG_0995	CDS	MSMEG_0995	glycosyl transferase	4	28	16	15	4	15
MSMEG_0996	CDS	MSMEG_0996	conserved hypothetical protein	1	21	7	13	8	17
MSMEG_0997	CDS	MSMEG_0997	conserved hypothetical protein	4	17	12	14	10	17
MSMEG_0998	CDS	MSMEG_0998	oxidoreductase	8	9	4	9	2	3
MSMEG_1000	CDS	MSMEG_1000	hypothetical protein	4	5	5	4	2	7
MSMEG_0999	CDS	MSMEG_0999	integral membrane protein	106	179	137	151	66	131
MSMEG_1001	CDS	MSMEG_1001	acetyltransferase	2885	2650	2450	1723	1506	2719
MSMEG_1002	CDS	MSMEG_1002	IS1096	1015	354	290	256	196	347
MSMEG_1003	CDS	MSMEG_1003	IS1096	106	144	62	95	44	89
MSMEG_1004	CDS	MSMEG_1004		44	87	37	58	33	45
MSMEG_1005	CDS	MSMEG_1005	methyltransferase type 11	14	103	47	86	35	54
MSMEG_1006	CDS	MSMEG_1006	aminoglycoside phosphotransferase	97	292	138	270	84	192
MSMEG_1007	CDS	MSMEG_1007	transport protein	190	20	23	25	15	49
MSMEG_1008	CDS	MSMEG_1008	conserved hypothetical protein	207	27	21	16	21	22
MSMEG_1009	CDS	MSMEG_1009	cytochrome p450	21	220	83	213	51	84
MSMEG_1010	CDS	MSMEG_1010	transcriptional regulator	127	116	53	122	25	122
MSMEG_1011	CDS	MSMEG_1011	short chain dehydrogenase	177	107	101	114	47	116
MSMEG_1012	CDS	MSMEG_1012	alkaline phosphatase	36	73	23	65	17	72
MSMEG_1013	CDS	MSMEG_1013	conserved hypothetical protein	50	81	56	56	37	77
MSMEG_1014	CDS	dinB	DNA polymerase IV	116	169	116	110	58	128
MSMEG_1015	CDS	MSMEG_1015	transcriptional regulator	221	180	132	127	68	158
MSMEG_1016	CDS	MSMEG_1016	secreted protein	13	1	3	5	2	6
MSMEG_1017	CDS	MSMEG_1017	glutaredoxin	2560	873	794	932	444	1094
MSMEG_1018	CDS	MSMEG_1018		1399	485	403	360	222	534
MSMEG_1019	CDS	MSMEG_1019	ribonucleoside-diphosphate reductase	4740	2931	1956	2564	1316	2670
MSMEG_1020	CDS	MSMEG_1020		100	68	46	79	31	47
MSMEG_1021	CDS	MSMEG_1021	glyoxalase/bleomycin resistance protein/dioxygenase	33	54	27	30	14	55
MSMEG_1022	CDS	MSMEG_1022	conserved hypothetical protein	1	1	0	0	0	3
MSMEG_1023	CDS	MSMEG_1023	integral membrane transporter	26	403	226	323	121	232
MSMEG_1024	CDS	MSMEG_1024	hypothetical protein	6	75	35	65	28	60
MSMEG_1026	CDS	MSMEG_1026	putative acetyltransferase	159	45	30	48	27	61
MSMEG_1025	CDS	MSMEG_1025	TetR-family protein transcriptional regulator	27	7	10	5	3	8
MSMEG_1027	CDS	MSMEG_1027	conserved hypothetical protein	50	48	15	33	9	37
MSMEG_1028	CDS	MSMEG_1028	geranylgeranyl reductase	3760	2332	1330	1870	801	2269
MSMEG_1029	CDS	MSMEG_1029	probable transcriptional regulatory protein	908	193	130	152	70	230
MSMEG_1030	CDS	MSMEG_1030	monooxygenase	3106	686	543	557	315	617
MSMEG_1031	CDS	MSMEG_1031	conserved hypothetical protein	771	87	80	81	55	114
MSMEG_1032	CDS	MSMEG_1032	hypothetical protein	503	193	211	154	102	248
MSMEG_1033	CDS	MSMEG_1033	ribonucleoside-diphosphate reductase	2454	1490	1376	1311	728	1517
MSMEG_1034	CDS	MSMEG_1034	putative esterase family protein	603	199	172	141	72	235
MSMEG_1035	CDS	MSMEG_1035	conserved hypothetical protein	157	150	90	153	64	137
MSMEG_1036	CDS	MSMEG_1036		87	19	9	17	4	20
MSMEG_1037	CDS	MSMEG_1037	alcohol dehydrogenase	1256	649	424	628	254	479
MSMEG_1038	CDS	MSMEG_1038	GTP cyclohydrolase II	633	359	232	347	142	371
MSMEG_1039	CDS	MSMEG_1039	Periplasmic binding protein	317	92	68	68	38	128
MSMEG_1040	CDS	ctaD		9916	3332	2358	2978	1477	3309
MSMEG_1041	CDS	serB	phosphoserine phosphatase	2110	514	286	381	123	671
MSMEG_1042	CDS	MSMEG_1042	hypothetical protein	755	415	269	261	144	382
MSMEG_1043	CDS	MSMEG_1043	GntR-family protein transcriptional regulator	38	55	27	47	14	40
MSMEG_1044	CDS	MSMEG_1044	hypothetical protein	8	37	15	26	12	22
MSMEG_1045	CDS	MSMEG_1045	integral membrane protein	94	110	52	98	32	92
MSMEG_1046	CDS	MSMEG_1046	ABC-type molybdenum transport system	613	414	239	324	152	375
MSMEG_1047	CDS	MSMEG_1047	nudix hydrolase	545	476	339	450	195	488
MSMEG_1048	CDS	MSMEG_1048	probable enoyl-CoA hydratase	308	200	147	182	86	214
MSMEG_1049	CDS	MSMEG_1049	methyltransferase	654	704	510	722	323	612
MSMEG_1050	CDS	MSMEG_1050	SAM-dependent methyltransferase	585	248	153	233	112	249
MSMEG_1051	CDS	MSMEG_1051	immunogenic protein MPB64/MPT64	429	397	298	325	183	288
MSMEG_1052	CDS	MSMEG_1052	amino acid carrier protein	758	3582	1415	3047	832	1725
MSMEG_1054	CDS	MSMEG_1054	hypothetical protein	5	8	4	3	1	1
MSMEG_1053	CDS	MSMEG_1053	conserved hypothetical protein	703	362	262	281	121	397
MSMEG_1055	CDS	MSMEG_1055	hexapeptide transferase family protein	1197	423	296	345	166	429
MSMEG_1056	CDS	MSMEG_1056		29	143	44	114	39	71
MSMEG_1057	CDS	fni	isopentenyl-diphosphate delta-isomerase	2283	2085	1983	1608	1284	2074
MSMEG_1058	CDS	MSMEG_1058	IS1096	1004	368	258	298	182	368
MSMEG_1059	CDS	MSMEG_1059	IS1096	387	671	578	477	301	459
MSMEG_1060	CDS	MSMEG_1060	putative Lsr2 protein	5343	10767	7171	7653	5091	7322
MSMEG_1061	CDS	MSMEG_1061	phosphohydrolase	427	716	439	582	278	465
MSMEG_1062	CDS	MSMEG_1062	O-succinylbenzoic acid--CoA ligase	264	193	180	164	83	202
MSMEG_1063	CDS	MSMEG_1063	conserved hypothetical protein	187	118	102	60	65	129
MSMEG_1064	CDS	MSMEG_1064	phosphate/sulphate permease	387	330	143	277	93	449
MSMEG_1065	CDS	MSMEG_1065	conserved hypothetical protein	143	85	49	95	24	134
MSMEG_1066	CDS	MSMEG_1066	conserved hypothetical protein	233	95	47	103	19	143
MSMEG_1067	CDS	MSMEG_1067	conserved hypothetical protein	113	69	37	24	17	89
MSMEG_1068	CDS	MSMEG_1068	regulatory protein	88	40	25	25	7	48
MSMEG_1069	CDS	MSMEG_1069	amino acid permease-associated region	10	32	14	15	6	9
MSMEG_1070	CDS	MSMEG_1070	3-oxoacyl-[acyl-carrier-protein] reductase	1	15	11	13	4	11
MSMEG_1071	CDS	MSMEG_1071	3-oxoacyl-[acyl-carrier-protein] reductase	17	31	18	37	9	22
MSMEG_1072	CDS	speB	agmatinase	34	50	24	75	13	24
MSMEG_1074	CDS	MSMEG_1074	polysaccharide deacetylase	138	76	43	77	22	53
MSMEG_1073	CDS	MSMEG_1073	oxidoreductase	791	419	289	376	171	488
MSMEG_1075	CDS	menB	naphthoate synthase	610	345	194	312	116	371
MSMEG_1076	CDS	MSMEG_1076	conserved hypothetical protein	64496	37595	54848	37329	41032	39113
MSMEG_1077	CDS	MSMEG_1077	conserved hypothetical protein	132	193	140	157	78	135
MSMEG_1078	CDS	MSMEG_1078	hydrolase	289	698	462	440	277	524
MSMEG_1079	CDS	MSMEG_1079	hypothetical protein	128	13	12	12	10	18
MSMEG_1080	CDS	MSMEG_1080	large subunit of N	135	41	61	37	41	47
MSMEG_1081	CDS	MSMEG_1081	hypothetical protein	18	4	9	3	4	5
MSMEG_1082	CDS	MSMEG_1082	putative response regulator	10	2	7	1	1	2
MSMEG_1083	CDS	MSMEG_1083	hypothetical protein	1	0	0	0	0	0
MSMEG_1084	CDS	MSMEG_1084	peptide/opine/nickel uptake family protein ABC transporter	4	1	0	0	0	1
MSMEG_1085	CDS	MSMEG_1085	dipeptide transport system permease protein DppB	5	4	0	2	0	7
MSMEG_1086	CDS	MSMEG_1086	ABC transporter permease protein	4	3	7	6	3	8
MSMEG_1087	CDS	MSMEG_1087		14	11	16	18	5	13
MSMEG_1088	CDS	gatA	glutamyl-tRNA(Gln)/aspartyl-tRNA(Asn) amidotransferase	16	50	27	52	19	29
MSMEG_1089	CDS	MSMEG_1089	hypothetical protein	16	157	70	145	53	61
MSMEG_1090	CDS	MSMEG_1090	amidase	67	747	368	788	258	363
MSMEG_1091	CDS	MSMEG_1091	urease accessory protein UreE 1	10	42	40	56	17	26
MSMEG_1092	CDS	MSMEG_1092	urease accessory protein UreF	11	18	21	24	11	19
MSMEG_1093	CDS	MSMEG_1093	urease gamma/beta subunit	16	49	20	49	12	24
MSMEG_1094	CDS	ureC	urease	32	108	63	111	41	78
MSMEG_1095	CDS	ureG	urease accessory protein UreG	12	35	25	45	11	24
MSMEG_1096	CDS	MSMEG_1096	urease accessory protein UreD	6	7	7	8	3	6
MSMEG_1097	CDS	MSMEG_1097	glycosyl transferase	4565	18413	19570	18847	12591	15249
MSMEG_1098	CDS	MSMEG_1098	acyl-CoA synthase	72	190	129	146	63	113
MSMEG_1099	CDS	MSMEG_1099	hypothetical protein	16	23	16	20	10	15
MSMEG_1100	CDS	MSMEG_1100	dgpf protein	22	77	50	61	42	65
MSMEG_1101	CDS	MSMEG_1101	hypothetical protein	88	589	729	549	481	272
MSMEG_1102	CDS	MSMEG_1102	twin-arginine translocation pathway signal	102	344	246	330	175	201
MSMEG_1103	CDS	MSMEG_1103	O-succinylbenzoate synthase	174	77	51	45	34	66
MSMEG_1104	CDS	MSMEG_1104	hypothetical protein	1	0	0	0	0	0
MSMEG_1105	CDS	MSMEG_1105		4	3	2	2	1	5
MSMEG_1106	CDS	MSMEG_1106	transcriptional regulator	19	31	17	21	15	35
MSMEG_1107	CDS	MSMEG_1107	isonitrile hydratase	28	38	25	36	8	39
MSMEG_1108	CDS	MSMEG_1108	hydrolase	773	377	210	298	126	300
MSMEG_1109	CDS	MSMEG_1109	2-oxoglutarate decarboxylase	851	525	351	376	205	461
MSMEG_1110	CDS	MSMEG_1110	probable conserved transmembrane protein	232	64	49	30	25	55
MSMEG_1111	CDS	MSMEG_1111	conserved hypothetical protein	162	168	90	144	76	122
MSMEG_1113	CDS	MSMEG_1113	glycosyl transferase	27	13	9	8	6	9
MSMEG_1112	CDS	MSMEG_1112	aconitate hydratase	5074	11408	14944	12579	10715	8159
MSMEG_1114	CDS	MSMEG_1114	short chain dehydrogenase	67	20	37	17	17	22
MSMEG_1115	CDS	MSMEG_1115	menaquinone biosynthesis methyltransferase UbiE	399	216	209	228	128	242
MSMEG_1116	CDS	MSMEG_1116	gamma-glutamylisopropylamide synthetase	32	103	50	112	21	82
MSMEG_1117	CDS	MSMEG_1117	transcriptional regulator	24	30	9	38	5	32
MSMEG_1118	CDS	MSMEG_1118	amino acid permease	61	107	35	96	18	54
MSMEG_1119	CDS	MSMEG_1119	glutamine amidotransferase	46	69	13	50	10	33
MSMEG_1120	CDS	MSMEG_1120	nitrilase/cyanide hydratase and apolipoprotein N-acyltransferase	62	89	37	75	22	71
MSMEG_1121	CDS	MSMEG_1121	conserved hypothetical protein	14	34	15	33	2	32
MSMEG_1122	CDS	MSMEG_1122	hypothetical protein	11	1	2	0	0	4
MSMEG_1123	CDS	MSMEG_1123	cobalamin synthesis protein	125	54	43	53	25	57
MSMEG_1124	CDS	FdxA	putative ferredoxin FdxA	30	8	19	10	4	20
MSMEG_1125	CDS	MSMEG_1125	regulatory protein	31	23	25	24	8	24
MSMEG_1126	CDS	MSMEG_1126	hypothetical protein	23	24	15	23	10	27
MSMEG_1127	CDS	MSMEG_1127	probable conserved transmembrane protein	40	25	16	30	6	22
MSMEG_1128	CDS	MSMEG_1128	conserved hypothetical protein	13	135	76	197	102	38
MSMEG_1129	CDS	MSMEG_1129	D-amino-acid dehydrogenase	33	436	230	563	321	120
MSMEG_1130	CDS	MSMEG_1130	hypothetical protein	474	490	284	880	372	199
MSMEG_1131	CDS	MSMEG_1131	tryptophan-rich sensory protein	10862	6496	7201	6343	4888	4801
MSMEG_1132	CDS	MSMEG_1132	FAD binding domain	108	78	69	54	37	66
MSMEG_1133	CDS	MSMEG_1133	bifunctional short chain isoprenyl diphosphate synthase	608	425	266	321	156	396
MSMEG_1134	CDS	MSMEG_1134	putative protease HtpX	723	600	669	704	382	610
MSMEG_1135	CDS	MSMEG_1135	hypothetical protein	1	5	3	3	2	1
MSMEG_1136	CDS	MSMEG_1136	conserved hypothetical protein	248	557	250	562	140	379
MSMEG_1137	CDS	MSMEG_1137	amino acid permease-associated region	6	31	17	38	8	12
MSMEG_1138	CDS	MSMEG_1138	alcohol dehydrogenase 1	7	42	7	38	11	20
MSMEG_1139	CDS	MSMEG_1139	transcription regulator	44	11	6	8	2	8
MSMEG_1140	CDS	MSMEG_1140	glycerol-3-phosphate dehydrogenase 2 [NAD(P)+] (NAD(P)H-dependent glycerol-3-phosphate dehydrogenase 2)	75	646	250	463	132	250
MSMEG_1141	CDS	MSMEG_1141	ABC-transporter integral membrane protein	4	137	35	90	33	55
MSMEG_1142	CDS	MSMEG_1142	ABC-transporter integral membrane protein	8	97	42	84	18	67
MSMEG_1143	CDS	MSMEG_1143	mce related protein	19	429	129	391	60	217
MSMEG_1144	CDS	MSMEG_1144	virulence factor Mce family protein	18	598	159	619	102	321
MSMEG_1145	CDS	MSMEG_1145	virulence factor Mce family protein	11	559	142	445	88	292
MSMEG_1146	CDS	MSMEG_1146	virulence factor Mce family protein	10	350	91	307	66	220
MSMEG_1147	CDS	MSMEG_1147	mce related protein	10	533	148	463	67	288
MSMEG_1148	CDS	MSMEG_1148	mce related protein	37	844	309	754	225	502
MSMEG_1149	CDS	MSMEG_1149	conserved hypothetical protein	35	1096	519	847	345	556
MSMEG_1150	CDS	MSMEG_1150	conserved hypothetical protein	59	650	324	438	208	343
MSMEG_1151	CDS	MSMEG_1151	DNA-binding protein	58	163	104	128	74	112
MSMEG_1152	CDS	MSMEG_1152	citrate-proton symporter	2	3	5	8	10	8
MSMEG_1153	CDS	MSMEG_1153	FAD dependent oxidoreductase	14	36	19	33	15	20
MSMEG_1154	CDS	MSMEG_1154	formyl-coenzyme A transferase	13	53	31	70	22	39
MSMEG_1155	CDS	MSMEG_1155	carnitinyl-CoA dehydratase	11	35	16	33	8	18
MSMEG_1156	CDS	MSMEG_1156	dihydrodipicolinate synthetase	11	43	17	31	8	36
MSMEG_1157	CDS	MSMEG_1157	short chain dehydrogenase	12	42	16	42	11	39
MSMEG_1158	CDS	MSMEG_1158	5-oxovalerate dehydrogenase	10	59	35	61	16	63
MSMEG_1159	CDS	MSMEG_1159	ABC transporter component A	7	13	6	3	3	11
MSMEG_1160	CDS	MSMEG_1160	ABC-type nitrate/sulfonate/bicarbonate transport system ATPase component	3	1	0	2	1	0
MSMEG_1161	CDS	MSMEG_1161	taurine transport system permease protein TauC	4	2	3	1	0	4
MSMEG_1162	CDS	MSMEG_1162	nitrilotriacetate monooxygenase component A	5	9	7	7	3	5
MSMEG_1163	CDS	MSMEG_1163	hypothetical protein	4	0	1	0	1	1
MSMEG_1164	CDS	MSMEG_1164		7	1	3	1	3	4
MSMEG_1165	CDS	MSMEG_1165	conserved hypothetical protein	773	1991	1543	1890	1083	1148
MSMEG_1166	tRNA	MSMEG_1166	tRNA-Tyr	104	7	12	5	15	19
MSMEG_1167	CDS	MSMEG_1167	cytochrome P450	35	51	19	34	13	22
MSMEG_1168	CDS	MSMEG_1168	putative transcriptional regulator	17	5	2	5	0	3
MSMEG_1169	CDS	MSMEG_1169	integral membrane transport protein	59	40	19	24	15	28
MSMEG_1170	CDS	MSMEG_1170	conserved domain protein	4	6	1	1	0	1
MSMEG_1171	CDS	MSMEG_1171	Low molecular weight phosphotyrosine protein phosphatase	27	19	12	13	6	14
MSMEG_1172	CDS	arsB	arsenical-resistance protein	61	72	27	38	13	38
MSMEG_1173	CDS	MSMEG_1173	transcriptional regulator	35	28	14	24	5	17
MSMEG_1174	CDS	MSMEG_1174	cadmium inducible protein cadi	9	53	40	60	21	30
MSMEG_1175	CDS	MSMEG_1175	putative transcriptional regulatory protein	45	15	7	4	4	20
MSMEG_1176	CDS	MSMEG_1176	hypothetical protein	298	132	101	121	45	155
MSMEG_1177	CDS	MSMEG_1177	cytosine/purines/uracil/thiamine/allantoin permease family protein	10	97	54	65	42	26
MSMEG_1178	CDS	MSMEG_1178	transcriptional regulator	42	308	175	202	150	115
MSMEG_1179	CDS	hutU	urocanate hydratase	43	589	324	402	268	222
MSMEG_1180	CDS	MSMEG_1180	N-carbamoyl-L-amino acid hydrolase	23	489	198	287	154	164
MSMEG_1181	CDS	hutF	formiminoglutamate deiminase	18	316	138	200	109	138
MSMEG_1182	CDS	hutI	imidazolonepropionase	29	258	168	217	89	143
MSMEG_1183	CDS	hutH	histidine ammonia-lyase	31	475	224	316	143	270
MSMEG_1184	CDS	MSMEG_1184	serine esterase	156	2376	1417	1729	874	859
MSMEG_1185	CDS	MSMEG_1185	transcriptional regulator	72	70	45	40	26	42
MSMEG_1186	CDS	MSMEG_1186	putative permease	8	149	62	140	39	82
MSMEG_1187	CDS	MSMEG_1187	N-acyl-D-aspartate deacylase	11	210	80	168	33	86
MSMEG_1188	CDS	MSMEG_1188	conserved hypothetical protein	909	682	503	766	288	653
MSMEG_1189	CDS	MSMEG_1189	conserved hypothetical protein	242	130	71	109	40	159
MSMEG_1190	CDS	MSMEG_1190	serine/threonine-protein kinase PknD	90	16	7	8	5	11
MSMEG_1191	CDS	MSMEG_1191	hypothetical protein	44	44	12	35	8	42
MSMEG_1192	CDS	MSMEG_1192	M23 peptidase domain protein	3	25	11	24	7	14
MSMEG_1193	CDS	MSMEG_1193	TROVE domain protein	779	191	113	171	88	227
MSMEG_1194	CDS	MSMEG_1194	hypothetical protein	137	99	121	166	63	138
MSMEG_1195	CDS	MSMEG_1195	conserved hypothetical protein	348	116	94	111	61	123
MSMEG_1196	CDS	MSMEG_1196	SNF2 domain protein	80	97	56	84	36	69
MSMEG_1197	CDS	MSMEG_1197	transcriptional regulator	2	0	0	1	2	0
MSMEG_1198	CDS	MSMEG_1198	hypothetical protein	68	26	22	14	7	23
MSMEG_1199	CDS	MSMEG_1199	conserved hypothetical protein	259	147	76	102	44	111
MSMEG_1200	CDS	MSMEG_1200	serine/threonine-protein kinase PknD	30	25	21	29	9	29
MSMEG_1201	CDS	MSMEG_1201	hypothetical protein	22	14	7	12	8	13
MSMEG_1202	CDS	MSMEG_1202	hypothetical protein	2	3	0	1	2	0
MSMEG_1204	CDS	MSMEG_1204	3-oxoacyl-[acyl-carrier-protein] synthase 2	103	101	84	119	52	82
MSMEG_1203	CDS	MSMEG_1203	methoxy mycolic acid synthase 1	18	149	59	163	56	49
MSMEG_1205	CDS	MSMEG_1205	cyclopropane-fatty-acyl-phospholipid synthase 1	40	225	92	288	89	82
MSMEG_1206	CDS	MSMEG_1206	hypothetical protein	66	53	30	19	31	40
MSMEG_1207	CDS	MSMEG_1207	glycosyltransferase	48	14	10	19	8	15
MSMEG_1208	CDS	MSMEG_1208	glycosyltransferase	13	17	10	19	6	11
MSMEG_1209	CDS	MSMEG_1209	glycosidase	19	12	13	12	2	10
MSMEG_1210	CDS	MSMEG_1210	conserved hypothetical protein	117	152	106	174	58	117
MSMEG_1211	CDS	MSMEG_1211	Fatty acid desaturase	336	690	546	582	346	483
MSMEG_1212	CDS	MSMEG_1212	hypothetical protein	32	42	48	61	27	36
MSMEG_1213	CDS	MSMEG_1213	cytochrome P450 monooxygenase	62	194	111	143	64	128
MSMEG_1214	CDS	MSMEG_1214	oxidoreductase	41	151	83	115	49	81
MSMEG_1215	CDS	MSMEG_1215	serine/threonine-protein kinase PknE	290	219	178	208	118	221
MSMEG_1216	CDS	MSMEG_1216	ABC-type transport system periplasmic substrate-binding protein	42	1531	661	1632	403	457
MSMEG_1217	CDS	MSMEG_1217	ABC-type transport system ATP-binding protein I	12	127	51	110	29	58
MSMEG_1218	CDS	MSMEG_1218	ABC-type transport system ATP-binding protein II	25	167	53	134	26	71
MSMEG_1219	CDS	MSMEG_1219	ABC-type transport system permease protein II	8	143	39	145	30	72
MSMEG_1220	CDS	MSMEG_1220	ABC-type transport system permease protein I	17	206	106	163	55	85
MSMEG_1221	CDS	MSMEG_1221	rifampin ADP-ribosyl transferase	16	56	25	37	9	26
MSMEG_1222	CDS	MSMEG_1222	ISMsm6	86	37	14	28	10	23
MSMEG_1224	CDS	MSMEG_1224	rifampin ADP-ribosyl transferase	2	4	3	5	2	2
MSMEG_1223	CDS	MSMEG_1223	hypothetical protein	25	23	7	17	7	19
MSMEG_1225	CDS	MSMEG_1225	conserved hypothetical protein	80	233	130	216	95	166
MSMEG_1226	CDS	MSMEG_1226	sulfatase-modifying factor 1	41	95	37	106	30	69
MSMEG_1227	CDS	MSMEG_1227	transcriptional regulator	9	14	3	14	9	10
MSMEG_1228	CDS	MSMEG_1228	sulfatase	8	16	11	16	6	16
MSMEG_1229	CDS	gyrB	DNA gyrase	29	15	12	19	6	14
MSMEG_1230	CDS	MSMEG_1230	hypothetical protein	0	1	0	0	0	0
MSMEG_1231	CDS	MSMEG_1231	inner membrane protein YidH	0	0	0	0	0	0
MSMEG_1232	CDS	MSMEG_1232	ABC transporter substrate-binding protein	0	3	0	0	0	2
MSMEG_1233	CDS	MSMEG_1233		1	1	1	2	0	3
MSMEG_1234	CDS	MSMEG_1234	taurine import ATP-binding protein TauB	3	0	0	4	0	0
MSMEG_1235	CDS	MSMEG_1235	sulfate permease	10	4	0	4	0	5
MSMEG_1236	CDS	MSMEG_1236	Mpr protein	129	131	76	116	45	128
MSMEG_1237	CDS	MSMEG_1237	hypothetical protein	35	41	38	25	14	44
MSMEG_1238	CDS	MSMEG_1238	type III restriction enzyme	1050	558	274	449	232	367
MSMEG_1239	CDS	MSMEG_1239	ISMsm4	310	95	174	65	136	66
MSMEG_1240	CDS	MSMEG_1240	conserved hypothetical protein	110	15	13	13	8	21
MSMEG_1241	CDS	MSMEG_1241	conserved hypothetical protein	24	2	2	0	0	2
MSMEG_1242	CDS	iscS	cysteine desulfurase IscS	1268	647	419	516	241	674
MSMEG_1243	CDS	MSMEG_1243	conserved hypothetical protein	1120	976	524	827	342	838
MSMEG_1244	CDS	MSMEG_1244	conserved hypothetical protein	2596	3609	1877	3179	1221	2729
MSMEG_1245	CDS	MSMEG_1245	phosphoadenosine phosphosulfate reductase	1138	2312	1427	1988	921	1722
MSMEG_1246	CDS	MSMEG_1246	conserved hypothetical protein	1074	973	439	967	354	787
MSMEG_1247	CDS	MSMEG_1247	conserved hypothetical protein	753	465	304	342	185	344
MSMEG_1248	CDS	MSMEG_1248	hypothetical protein	344	297	194	232	164	262
MSMEG_1249	CDS	MSMEG_1249	ISMsm7	80	70	48	57	19	48
MSMEG_1250	CDS	MSMEG_1250	ISMsm7	53	12	13	8	7	18
MSMEG_1251	CDS	MSMEG_1251	conserved hypothetical protein	44	32	19	13	4	27
MSMEG_1252	CDS	MSMEG_1252	conserved hypothetical protein	872	929	355	848	255	773
MSMEG_1253	CDS	MSMEG_1253	conserved hypothetical protein	317	490	189	351	128	259
MSMEG_1254	CDS	MSMEG_1254	DEAD/DEAH box helicase	1679	2364	1882	2013	1425	1423
MSMEG_1255	CDS	MSMEG_1255	UvrD/Rep helicase	1067	876	722	703	564	629
MSMEG_1256	CDS	MSMEG_1256	hypothetical protein	184	154	101	109	72	108
MSMEG_1257	CDS	MSMEG_1257	IS1096	962	344	263	250	165	339
MSMEG_1258	CDS	MSMEG_1258	IS1096	116	173	77	95	61	106
MSMEG_1259	CDS	MSMEG_1259	hypothetical protein	19	5	0	1	0	2
MSMEG_1260	CDS	MSMEG_1260	hypothetical protein	318	454	215	328	98	327
MSMEG_1261	CDS	MSMEG_1261	hypothetical protein	187	366	124	257	86	206
MSMEG_1262	CDS	MSMEG_1262	conserved hypothetical protein	38	96	25	51	14	44
MSMEG_1263	CDS	MSMEG_1263	conserved hypothetical protein	95	125	65	91	46	76
MSMEG_1264	CDS	MSMEG_1264	prophage Lp1 protein 5	81	128	67	106	38	102
MSMEG_1265	CDS	MSMEG_1265	conserved hypothetical protein	376	658	233	557	148	638
MSMEG_1266	CDS	MSMEG_1266	ankyrin-repeat containing protein	11	9	4	10	1	14
MSMEG_1267	CDS	MSMEG_1267		82	83	51	90	46	70
MSMEG_1268	CDS	MSMEG_1268	nudix hydrolase	159	47	31	21	20	57
MSMEG_1269	CDS	MSMEG_1269	Ser/Thr protein phosphatase family protein	52	57	30	49	27	54
MSMEG_1270	CDS	MSMEG_1270	hypothetical protein	20	8	7	5	5	6
MSMEG_1271	CDS	MSMEG_1271	hypothetical protein	14	6	3	8	5	11
MSMEG_1272	CDS	MSMEG_1272	putative ribosylglycohydrolase	63	37	36	23	11	39
MSMEG_1273	CDS	MSMEG_1273	conserved hypothetical protein	13	4	1	1	3	8
MSMEG_1274	CDS	MSMEG_1274	gluconolactonase	8	17	6	10	1	19
MSMEG_1275	CDS	MSMEG_1275	HNH nuclease	22	38	18	37	9	18
MSMEG_1276	CDS	MSMEG_1276	hypothetical protein	4	2	1	2	0	1
MSMEG_1277	CDS	MSMEG_1277	hypothetical protein	153	12	20	21	11	24
MSMEG_1278	CDS	MSMEG_1278	death-on-curing protein	241	34	18	30	14	36
MSMEG_1279	CDS	MSMEG_1279	conserved hypothetical protein	266	223	132	166	78	197
MSMEG_1280	CDS	MSMEG_1280	hypothetical cytosolic protein	132	147	88	112	76	143
MSMEG_1281	CDS	MSMEG_1281	conserved hypothetical protein	464	322	195	255	115	343
MSMEG_1282	CDS	MSMEG_1282	hypothetical cytosolic protein	78	56	23	35	18	41
MSMEG_1283	CDS	MSMEG_1283	probable ribbon-helix-helix transcription factor	92	159	74	104	27	104
MSMEG_1284	CDS	MSMEG_1284	PIN domain protein	133	180	98	140	48	124
MSMEG_1285	CDS	MSMEG_1285	tetratricopeptide repeat family protein	502	1038	451	903	282	769
MSMEG_1286	CDS	MSMEG_1286	sulfatase family protein	59	885	333	796	201	362
MSMEG_1287	CDS	MSMEG_1287	cyclase/dehydrase superfamily protein	12	196	47	134	42	87
MSMEG_1288	CDS	MSMEG_1288	conserved hypothetical protein	36	79	28	45	23	46
MSMEG_1289	CDS	MSMEG_1289	conserved hypothetical protein	27	18	22	24	5	18
MSMEG_1290	CDS	ilvD	dihydroxy-acid dehydratase	11	9	10	10	5	3
MSMEG_1291	CDS	MSMEG_1291	putative oxidoreductase	123	352	176	253	106	218
MSMEG_1292	CDS	MSMEG_1292	FAD binding domain in molybdopterin dehydrogenase protein	57	90	47	55	37	54
MSMEG_1293	CDS	MSMEG_1293	xanthine/uracil permeases family protein	23	100	54	86	31	70
MSMEG_1294	CDS	MSMEG_1294	allantoicase	150	198	145	123	106	171
MSMEG_1295	CDS	MSMEG_1295	transthyretin	153	281	274	242	151	227
MSMEG_1296	CDS	MSMEG_1296	uricase	361	781	939	923	695	577
MSMEG_1297	CDS	MSMEG_1297	hydroxydechloroatrazine ethylaminohydrolase	201	279	334	269	252	285
MSMEG_1298	CDS	MSMEG_1298	guanine deaminase	127	147	235	121	143	157
MSMEG_1299	CDS	MSMEG_1299	oxidoreductase	41	38	42	47	34	94
MSMEG_1300	CDS	MSMEG_1300	hypothetical protein	7	45	23	28	9	22
MSMEG_1301	CDS	MSMEG_1301	NanT3	3	5	2	9	4	8
MSMEG_1302	CDS	MSMEG_1302	alkylphosphonate uptake protein	4	4	2	0	0	2
MSMEG_1303	CDS	MSMEG_1303	putative transcriptional regulator	40	12	16	14	6	14
MSMEG_1304	CDS	MSMEG_1304	rhizopine catabolism protein	13	34	14	27	11	8
MSMEG_1305	CDS	MSMEG_1305	TetR family protein regulatory protein	91	44	21	36	10	31
MSMEG_1306	CDS	MSMEG_1306	aldehyde dehydrogenase (NAD) family protein	5	24	23	20	10	16
MSMEG_1307	CDS	MSMEG_1307	EthD protein	0	7	6	6	1	6
MSMEG_1308	CDS	MSMEG_1308	peptidase S15	6	11	6	12	4	9
MSMEG_1309	CDS	MSMEG_1309	conserved hypothetical protein	1	1	0	0	0	0
MSMEG_1310	CDS	MSMEG_1310	TnpC protein	23	8	4	5	3	5
MSMEG_1311	CDS	MSMEG_1311	oligopeptide transporter	222	624	307	441	184	358
MSMEG_1312	CDS	MSMEG_1312	hypothetical protein	23	33	27	19	11	23
MSMEG_1313	CDS	MSMEG_1313	secreted protein	128	137	100	117	45	119
MSMEG_1315	CDS	MSMEG_1315	transporter	1446	2980	3148	2668	2051	2334
MSMEG_1314	CDS	MSMEG_1314	hypothetical protein	24	16	8	11	6	9
MSMEG_1316	CDS	prfC	peptide chain release factor 3	783	167	101	151	55	183
MSMEG_1317	CDS	MSMEG_1317	transcriptional regulator	151	68	31	46	31	66
MSMEG_1318	CDS	MSMEG_1318	polysaccharide deacetylase family protein	18	18	7	20	12	16
MSMEG_1319	CDS	MSMEG_1319	Asp/Glu racemase	9	13	3	9	5	15
MSMEG_1320	CDS	MSMEG_1320	major facilitator superfamily protein MFS_1	7	4	1	3	3	5
MSMEG_1321	CDS	MSMEG_1321	5-carboxymethyl-2-hydroxymuconate delta-isomerase	25	2	4	2	0	3
MSMEG_1322	CDS	MSMEG_1322	ErfK/YbiS/YcfS/YnhG family protein	804	261	134	210	82	249
MSMEG_1323	CDS	MSMEG_1323	hypothetical protein	68	8	3	3	3	4
MSMEG_1324	CDS	MSMEG_1324	hypothetical protein	8	1	1	1	0	1
MSMEG_1326	CDS	MSMEG_1326	hypothetical protein	2	49	15	30	12	5
MSMEG_1325	CDS	recD	exodeoxyribonuclease V	133	121	69	92	37	124
MSMEG_1327	CDS	recB	exodeoxyribonuclease V	246	179	109	139	47	212
MSMEG_1328	CDS	recC	exodeoxyribonuclease V	249	174	94	125	56	154
MSMEG_1329	CDS	MSMEG_1329	major facilitator superfamily protein MFS_1	52	18	13	27	4	16
MSMEG_1330	CDS	MSMEG_1330	MarR-family protein transcriptional regulator	160	30	21	44	11	46
MSMEG_1331	CDS	MSMEG_1331	enoyl-CoA hydratase	123	100	49	68	24	94
MSMEG_1332	CDS	MSMEG_1332	conserved hypothetical protein	96	144	61	96	42	104
MSMEG_1333	CDS	MSMEG_1333	conserved hypothetical protein	67	6	4	5	4	9
MSMEG_1334	CDS	MSMEG_1334	metallo-beta-lactamase family protein	419	145	126	114	61	156
MSMEG_1335	CDS	MSMEG_1335	transcriptional regulator	15	55	126	105	31	25
MSMEG_1336	CDS	MSMEG_1336	flavohemoprotein	40	192	372	318	116	78
MSMEG_1337	tRNA	MSMEG_1337	tRNA-Thr	334	15	22	7	6	29
MSMEG_1338	tRNA	MSMEG_1338	tRNA-Met	1327	36	43	24	21	58
MSMEG_1339	CDS	rpmG	ribosomal protein L33	3316	337	259	245	176	672
MSMEG_1340	CDS	MSMEG_1340	conserved hypothetical protein	6445	621	457	495	283	1367
MSMEG_1341	CDS	MSMEG_1341	MaoC family protein	4030	764	448	580	232	1186
MSMEG_1342	CDS	MSMEG_1342	conserved hypothetical protein	2729	721	448	535	219	918
MSMEG_1343	tRNA	MSMEG_1343	tRNA-Trp	753	56	55	34	46	102
MSMEG_1344	CDS	MSMEG_1344	translocase	4809	962	653	854	491	1211
MSMEG_1345	CDS	MSMEG_1345	transcription antitermination protein NusG	3824	1618	1111	1380	748	2068
MSMEG_1346	CDS	rplK	ribosomal protein L11	5361	3293	2057	3642	1438	4001
MSMEG_1347	CDS	rplA	ribosomal protein L1	5949	3089	2082	3277	1400	4037
MSMEG_1348	CDS	MSMEG_1348	RNA polymerase ECF-subfamily protein sigma factor	34	17	10	12	4	14
MSMEG_1349	CDS	MSMEG_1349	dgpf domain family protein	508	298	120	171	81	232
MSMEG_1350	CDS	MSMEG_1350	cyclopropane-fatty-acyl-phospholipid synthase 1	1722	1684	931	1143	550	1296
MSMEG_1351	CDS	MSMEG_1351	cyclopropane-fatty-acyl-phospholipid synthase 1	116	46	39	19	13	28
MSMEG_1352	CDS	MSMEG_1352	hydrolase	325	117	70	91	36	129
MSMEG_1353	CDS	MSMEG_1353	ABC1 family protein	666	358	214	319	161	339
MSMEG_1354	CDS	MSMEG_1354		19	60	46	63	21	56
MSMEG_1355	CDS	MSMEG_1355	transcriptional regulator	31	19	22	18	7	33
MSMEG_1356	CDS	MSMEG_1356	conserved hypothetical protein	33	225	142	174	94	122
MSMEG_1357	CDS	MSMEG_1357	conserved hypothetical protein	22	27	24	27	24	19
MSMEG_1359	CDS	MSMEG_1359	DeoR-family protein transcriptional regulator	25	16	10	12	7	15
MSMEG_1358	CDS	MSMEG_1358	conserved hypothetical protein	384	482	460	356	296	448
MSMEG_1360	CDS	MSMEG_1360	endonuclease/exonuclease/phosphatase	565	792	817	750	547	711
MSMEG_1361	CDS	MSMEG_1361	alpha-mannosidase	1044	1250	1614	1105	1040	1150
MSMEG_1362	CDS	MSMEG_1362	conserved hypothetical protein	92	66	199	63	114	56
MSMEG_1363	CDS	MSMEG_1363	glucokinase	137	68	138	78	73	61
MSMEG_1364	CDS	MSMEG_1364	50S ribosomal protein L10	11916	4668	4172	5367	2708	7477
MSMEG_1365	CDS	rplL	ribosomal protein L7/L12	12094	3457	3468	2922	2002	6751
MSMEG_1366	CDS	MSMEG_1366	ABC transporter	335	2523	1276	2430	842	1875
MSMEG_1367	CDS	rpoB	DNA-directed RNA polymerase	10255	11323	11403	11963	7515	12074
MSMEG_1368	CDS	rpoC	DNA-directed RNA polymerase	10526	10323	9430	10273	5736	12354
MSMEG_1369	CDS	MSMEG_1369	LacI-family protein transcriptional regulator	101	137	36	44	26	490
MSMEG_1370	CDS	MSMEG_1370	2-deoxy-scyllo-inosamine dehydrogenase	3	55	23	78	26	724
MSMEG_1371	CDS	MSMEG_1371	conserved hypothetical protein	4	85	27	137	24	1557
MSMEG_1372	CDS	MSMEG_1372	ABC transporter ATP-binding protein	4	65	40	113	34	1259
MSMEG_1373	CDS	MSMEG_1373	ribose/xylose/arabinose/galactoside ABC-type transport systems	6	134	76	269	101	2541
MSMEG_1374	CDS	MSMEG_1374	ribose ABC transporter	10	407	196	793	235	7705
MSMEG_1375	CDS	MSMEG_1375	tagatose-1	50	13	5	12	6	28
MSMEG_1376	CDS	MSMEG_1376	putative xylulose kinase	47	20	14	34	7	185
MSMEG_1377	CDS	MSMEG_1377	DeoR-family protein transcriptional regulator	31	12	13	16	6	92
MSMEG_1378	CDS	MSMEG_1378	1-phosphofructokinase	51	20	7	19	8	106
MSMEG_1379	CDS	MSMEG_1379	conserved hypothetical protein	299	74	41	62	18	107
MSMEG_1380	CDS	MSMEG_1380	transcriptional regulator	68	40	44	32	33	51
MSMEG_1381	CDS	MSMEG_1381	MmpS5 protein	336	20	10	18	3	14
MSMEG_1382	CDS	MSMEG_1382	MmpL5 protein	1773	100	53	78	23	126
MSMEG_1383	CDS	MSMEG_1383	endonuclease IV	638	505	337	358	188	461
MSMEG_1385	CDS	MSMEG_1385	PAP2 superfamily protein	201	245	132	158	80	215
MSMEG_1384	CDS	MSMEG_1384	conserved hypothetical protein	63	71	53	73	39	74
MSMEG_1386	CDS	MSMEG_1386	hypothetical protein	7	8	4	3	1	2
MSMEG_1387	CDS	MSMEG_1387	putative acyl-CoA dehydrogenase	190	344	171	290	131	239
MSMEG_1388	CDS	MSMEG_1388	enoyl-CoA hydratase	69	57	37	52	28	50
MSMEG_1389	CDS	MSMEG_1389	conserved hypothetical protein	40	33	12	27	10	27
MSMEG_1390	CDS	MSMEG_1390	enoyl-CoA hydratase	30	72	28	76	25	60
MSMEG_1391	CDS	MSMEG_1391	transcriptional regulator	20	24	9	16	2	24
MSMEG_1392	CDS	MSMEG_1392	alcohol dehydrogenase	17	125	74	111	95	46
MSMEG_1393	CDS	MSMEG_1393	conserved hypothetical protein	361	388	196	336	121	296
MSMEG_1394	CDS	MSMEG_1394	probable conserved transmembrane protein	542	403	227	335	125	349
MSMEG_1395	CDS	MSMEG_1395	lipoprotein	247	156	97	88	44	129
MSMEG_1396	CDS	MSMEG_1396	LprB protein	158	104	73	81	34	118
MSMEG_1397	CDS	MSMEG_1397	transcriptional regulator	833	165	122	104	54	222
MSMEG_1398	CDS	rpsL	ribosomal protein S12	6468	2129	1341	1984	916	3698
MSMEG_1399	CDS	rpsG	ribosomal protein S7	6271	2990	1909	3158	1296	4646
MSMEG_1400	CDS	MSMEG_1400		18366	6494	4229	5917	2484	9460
MSMEG_1401	CDS	tuf	translation elongation factor Tu	21917	14525	9142	14228	5460	19158
MSMEG_1402	CDS	MSMEG_1402	hypothetical protein	800	266	248	218	124	225
MSMEG_1403	CDS	MSMEG_1403	cutinase superfamily protein	723	319	342	447	234	438
MSMEG_1404	CDS	MSMEG_1404	IS1096	142	149	94	103	42	105
MSMEG_1405	CDS	MSMEG_1405	IS1096	976	383	271	232	163	334
MSMEG_1406	CDS	MSMEG_1406	conserved hypothetical protein	3	0	0	2	0	0
MSMEG_1407	CDS	MSMEG_1407		16	29	7	13	11	11
MSMEG_1408	CDS	MSMEG_1408		4	9	2	3	0	6
MSMEG_1409	CDS	arcA	arginine deiminase	6	20	11	17	8	20
MSMEG_1410	CDS	MSMEG_1410	carveol dehydrogenase	62	350	223	344	134	187
MSMEG_1411	CDS	MSMEG_1411	universal stress protein family protein	60	1706	662	1343	450	974
MSMEG_1412	CDS	MSMEG_1412	amino acid permease	141	7106	2706	7728	1734	3359
MSMEG_1413	CDS	rocD	ornithine--oxo-acid transaminase	327	21639	7476	23106	5221	9448
MSMEG_1414	CDS	MSMEG_1414	Amidinotransferase	248	16946	5208	18052	3641	6817
MSMEG_1415	CDS	MSMEG_1415	AsnC-family protein transcriptional regulator	3	20	1	12	4	17
MSMEG_1416	CDS	MSMEG_1416	Pyridine nucleotide-disulphide oxidoreductase	647	720	341	448	209	784
MSMEG_1417	CDS	MSMEG_1417	glyoxalase family protein	28	301	152	304	106	139
MSMEG_1418	CDS	MSMEG_1418	RNA polymerase ECF-type sigma factor	14	70	29	64	22	47
MSMEG_1419	CDS	MSMEG_1419	conserved hypothetical protein	153	40	21	37	17	22
MSMEG_1420	CDS	MSMEG_1420	probable transcriptional regulatory protein	14	33	16	29	14	28
MSMEG_1421	CDS	MSMEG_1421	hypothetical protein	255	1175	595	533	360	1529
MSMEG_1422	CDS	MSMEG_1422	conserved hypothetical protein	342	1295	595	712	377	1642
MSMEG_1423	CDS	MSMEG_1423	radical SAM domain protein	187	673	230	593	160	739
MSMEG_1424	CDS	MSMEG_1424	FMN-dependent dehydrogenase	317	1179	447	1052	280	1279
MSMEG_1425	CDS	MSMEG_1425	creatininase subfamily protein	88	275	144	235	85	217
MSMEG_1426	CDS	MSMEG_1426	probable membrane sugar transferase	176	525	238	413	136	396
MSMEG_1428	CDS	MSMEG_1428	glucose-methanol-choline oxidoreductase	112	140	60	83	26	137
MSMEG_1427	CDS	MSMEG_1427	transmembrane efflux protein	11	10	3	11	2	7
MSMEG_1430	CDS	MSMEG_1430	transcriptional regulator	66	94	55	95	29	91
MSMEG_1429	CDS	MSMEG_1429	cytochrome P450-terp	53	731	316	698	208	340
MSMEG_1431	CDS	MSMEG_1431	cytochrome P450-terp	36	69	36	61	24	46
MSMEG_1432	CDS	MSMEG_1432	acetylcholinesterase	367	203	139	150	86	160
MSMEG_1434	CDS	MSMEG_1434	conserved hypothetical protein	131	58	39	27	8	47
MSMEG_1433	CDS	MSMEG_1433	thioesterase	111	51	11	40	12	32
MSMEG_1435	CDS	rpsJ	ribosomal protein S10	4535	1795	1085	1681	720	2995
MSMEG_1436	CDS	rplC	ribosomal protein L3	3724	2388	1552	2722	962	3929
MSMEG_1437	CDS	rplD	ribosomal protein L4/L1 family protein	3737	2793	1808	3259	1118	4392
MSMEG_1438	CDS	rplW	ribosomal protein L23	4381	3021	1923	3693	1270	4760
MSMEG_1439	CDS	rplB	ribosomal protein L2	4765	3610	2226	4396	1434	5729
MSMEG_1440	CDS	rpsS	ribosomal protein S19	2955	2503	1616	3227	1096	4094
MSMEG_1441	CDS	MSMEG_1441	50S ribosomal protein L22	2619	2078	1309	2470	820	3468
MSMEG_1442	CDS	rpsC	ribosomal protein S3	4230	3723	2337	3939	1372	6083
MSMEG_1443	CDS	rplP	ribosomal protein L16	5240	4404	2570	5253	1630	6831
MSMEG_1444	CDS	rpmC	ribosomal protein L29	4149	3141	1900	3583	1256	4973
MSMEG_1445	CDS	MSMEG_1445	30S ribosomal protein S17	4362	3491	2030	4126	1353	4810
MSMEG_1446	CDS	MSMEG_1446	NTP pyrophosphohydrolase	178	47	54	47	19	123
MSMEG_1447	CDS	MSMEG_1447	transcriptional regulator	41	3	7	7	1	11
MSMEG_1448	CDS	MSMEG_1448	integral membrane transporter	160	24	15	33	5	44
MSMEG_1449	CDS	MSMEG_1449		4	0	1	0	0	0
MSMEG_1450	CDS	MSMEG_1450	hypothetical protein	5	3	2	2	1	2
MSMEG_1451	CDS	MSMEG_1451	arylsulfatase	249	386	166	302	103	255
MSMEG_1452	CDS	MSMEG_1452	sulfatase-modifying factor 1	85	124	35	58	27	73
MSMEG_1453	CDS	MSMEG_1453	Citrate transporter	32	138	57	126	47	58
MSMEG_1454	CDS	MSMEG_1454	hypothetical protein	1	4	2	5	1	1
MSMEG_1455	CDS	MSMEG_1455	putative multidrug resistance protein	29	23	16	11	13	18
MSMEG_1456	CDS	MSMEG_1456	hypothetical protein	12	42	25	38	20	27
MSMEG_1457	CDS	MSMEG_1457	conserved hypothetical protein	4	67	13	53	9	10
MSMEG_1458	CDS	MSMEG_1458	tena/thi-4 family protein	28	185	119	178	75	56
MSMEG_1459	CDS	MSMEG_1459	Rieske [2Fe-2S] domain protein	3	32	12	19	7	8
MSMEG_1460	CDS	MSMEG_1460	Pyridine nucleotide-disulphide oxidoreductase	3	35	10	23	8	8
MSMEG_1461	CDS	MSMEG_1461	5-oxovalerate dehydrogenase	5	31	16	52	7	7
MSMEG_1462	CDS	MSMEG_1462	ferredoxin	4	27	10	20	4	4
MSMEG_1463	CDS	MSMEG_1463	gamma-glutamyltranspeptidase	16	44	20	30	8	14
MSMEG_1464	CDS	MSMEG_1464	translation initiation inhibitor	7	7	3	2	1	3
MSMEG_1465	CDS	rplN	ribosomal protein L14	4721	1175	837	1139	505	2518
MSMEG_1466	CDS	rplX	ribosomal protein L24	6156	2336	1630	2557	1012	4423
MSMEG_1467	CDS	MSMEG_1467	50S ribosomal protein L5	5994	2450	1816	2505	1041	4421
MSMEG_1468	CDS	rpsZ	ribosomal protein S14p/S29e	2001	1093	790	1272	544	1872
MSMEG_1469	CDS	rpsH	ribosomal protein S8	3027	2068	1326	2006	802	3466
MSMEG_1470	CDS	MSMEG_1470	50S ribosomal protein L6	3005	2635	1657	2878	1131	4127
MSMEG_1471	CDS	rplR	ribosomal protein L18	3021	2537	1739	2713	1104	4103
MSMEG_1472	CDS	rpsE	ribosomal protein S5	5104	3462	2379	3515	1475	5881
MSMEG_1473	CDS	rpmD	ribosomal protein L30	3064	2245	1428	2385	970	3663
MSMEG_1474	CDS	rplO	ribosomal protein L15	4221	2629	1631	2447	1002	3988
MSMEG_1475	CDS	MSMEG_1475	conserved hypothetical protein	86	333	216	245	126	202
MSMEG_1476	CDS	sppA	signal peptide peptidase SppA	1127	3329	2584	3374	1797	2167
MSMEG_1477	CDS	MSMEG_1477	major facilitator superfamily protein	5716	6096	8161	5604	5207	4892
MSMEG_1478	CDS	MSMEG_1478	transporter	507	554	738	476	479	519
MSMEG_1479	CDS	MSMEG_1479	methyltransferase	276	337	224	271	116	269
MSMEG_1480	CDS	MSMEG_1480	methyltransferase	110	176	117	176	77	134
MSMEG_1481	CDS	MSMEG_1481	methyltransferase	38	87	94	120	55	81
MSMEG_1482	CDS	MSMEG_1482	methyltransferase	69	91	92	80	57	85
MSMEG_1483	CDS	MSMEG_1483	preprotein translocase	3557	1155	753	967	459	1527
MSMEG_1484	CDS	MSMEG_1484	adenylate kinase	1723	905	561	729	307	1120
MSMEG_1485	CDS	map	methionine aminopeptidase	1246	806	412	713	252	948
MSMEG_1486	CDS	MSMEG_1486	RNA polymerase sigma-70 factor	203	39	24	24	11	65
MSMEG_1487	CDS	MSMEG_1487	conserved hypothetical protein	80	29	15	24	8	35
MSMEG_1488	CDS	ilvB2	acetolactate synthase	24	3	3	5	0	5
MSMEG_1489	CDS	MSMEG_1489	conserved hypothetical protein	5	8	4	7	3	8
MSMEG_1490	CDS	MSMEG_1490	3-oxoacyl-ACP synthase III	10	8	8	9	4	6
MSMEG_1491	CDS	MSMEG_1491	histidinol-phosphate aminotransferase 2	25	9	6	6	2	6
MSMEG_1492	CDS	MSMEG_1492	transcriptional regulator	119	85	55	58	34	90
MSMEG_1493	CDS	MSMEG_1493	sensor histidine kinase	37	88	57	48	27	65
MSMEG_1494	CDS	MSMEG_1494	transcriptional regulatory protein DegU	37	43	14	16	12	20
MSMEG_1495	CDS	MSMEG_1495	HAD-superfamily protein hydrolase subfamily protein IA	8	68	35	50	20	22
MSMEG_1496	CDS	mmsB	3-hydroxyisobutyrate dehydrogenase	122	838	492	748	299	363
MSMEG_1497	CDS	MSMEG_1497	acyl-CoA dehydrogenase family protein member 8	94	811	455	1016	369	291
MSMEG_1498	CDS	mmsA	methylmalonate-semialdehyde dehydrogenase	90	1198	798	1407	529	331
MSMEG_1499	CDS	MSMEG_1499	oxygenase	29	26	14	25	6	13
MSMEG_1500	CDS	MSMEG_1500	TetR family protein transcriptional regulatory protein	15	9	3	13	2	10
MSMEG_1501	CDS	MSMEG_1501	methyltransferase	118	294	98	281	84	187
MSMEG_1502	CDS	MSMEG_1502	ABC transporter	78	298	115	370	88	210
MSMEG_1503	CDS	MSMEG_1503	probable antibiotic-transport integral membrane leucine and valine rich protein abc transporter	48	121	49	134	36	93
MSMEG_1504	CDS	MSMEG_1504	probable antibiotic-transport integral membrane leucine and alanine and valine rich protein abc transporter	47	174	56	241	53	113
MSMEG_1505	CDS	MSMEG_1505	integral membrane protein	40	32	17	15	9	28
MSMEG_1506	CDS	MSMEG_1506	transcriptional regulator	76	48	32	34	22	61
MSMEG_1507	CDS	MSMEG_1507	D-aminopeptidase	3	3	1	11	0	10
MSMEG_1508	CDS	MSMEG_1508	amino acid permease-associated region	5	15	5	4	2	8
MSMEG_1509	CDS	MSMEG_1509	TetR-family protein transcriptional regulator	16	21	12	14	3	18
MSMEG_1511	CDS	MSMEG_1511	putative oxidoreductase	27	9	3	3	3	6
MSMEG_1510	CDS	MSMEG_1510	dTDP-4-dehydrorhamnose 3	426	504	327	485	219	398
MSMEG_1512	CDS	rfbB	dTDP-glucose 4	998	1163	813	1196	568	961
MSMEG_1513	CDS	MSMEG_1513	conserved hypothetical protein	394	987	651	1043	484	684
MSMEG_1514	CDS	MSMEG_1514	conserved hypothetical protein	414	168	123	145	57	183
MSMEG_1515	CDS	MSMEG_1515	two-component sensor histidine kinase	1071	997	543	900	432	672
MSMEG_1516	CDS	MSMEG_1516	thioredoxin reductase	1247	805	547	736	302	690
MSMEG_1517	CDS	MSMEG_1517	spfh domain/band 7 family protein	190	904	479	847	348	497
MSMEG_1518	CDS	MSMEG_1518	hypothetical protein	91	106	63	117	35	74
MSMEG_1519	CDS	infA	translation initiation factor IF-1	10781	499	531	470	317	552
MSMEG_1520	CDS	rpmJ	ribosomal protein L36	4997	222	239	260	178	361
MSMEG_1521	CDS	rpsM	ribosomal protein S13p/S18e	5194	3386	2099	3671	1647	5095
MSMEG_1522	CDS	rpsK	ribosomal protein S11	3891	3318	2095	3488	1627	4338
MSMEG_1523	CDS	rpsD	ribosomal protein S4	3877	3205	2118	3315	1441	4230
MSMEG_1524	CDS	rpoA	DNA-directed RNA polymerase	7104	3915	2899	4079	1778	4763
MSMEG_1525	CDS	MSMEG_1525	50S ribosomal protein L17	11938	5014	3597	3992	2101	7317
MSMEG_1527	CDS	truA	tRNA pseudouridine synthase A	409	116	83	112	40	153
MSMEG_1526	CDS	MSMEG_1526	probable cutinase	320	376	209	316	139	346
MSMEG_1528	CDS	MSMEG_1528	cutinase	234	350	151	309	95	308
MSMEG_1529	CDS	MSMEG_1529	serine esterase	542	197	102	209	63	192
MSMEG_1530	CDS	MSMEG_1530	integral membrane protein	726	142	95	95	56	105
MSMEG_1531	CDS	MSMEG_1531	conserved hypothetical protein	133	41	19	23	12	42
MSMEG_1532	CDS	MSMEG_1532	antibiotic biosynthesis monooxygenase	1	2	2	1	0	1
MSMEG_1534	CDS	eccB4	ESX conserved component eccB4. Probable membrane protein	32	5	3	6	2	18
MSMEG_1533	CDS	mycP4	PROBABLE MEMBRANE-ANCHORED MYCOSIN MYCP4 (SERINE PROTEASE) (SUBTILISIN-LIKE PROTEASE) (SUBTILASE-LIKE) (MYCOSIN-4)	5	6	2	1	0	3
MSMEG_1535	CDS	eccD4	ESX conserved component eccD4. Probable integral membrane protein	12	6	5	3	4	10
MSMEG_1536	CDS	eccC4	ESX conserved component eccC4. Probable membrane protein	20	17	16	12	7	36
MSMEG_1537	CDS	MSMEG_1537	conserved hypothetical protein	15	17	3	6	2	11
MSMEG_1538	CDS	MSMEG_1538	conserved hypothetical protein	6	4	2	9	1	6
MSMEG_1539	CDS	MSMEG_1539	conserved hypothetical protein	3	7	2	4	0	4
MSMEG_1540	CDS	MSMEG_1540	ATP-dependent RNA helicase	601	112	177	111	81	187
MSMEG_1541	CDS	MSMEG_1541	hypothetical protein	4	0	0	0	0	3
MSMEG_1542	CDS	MSMEG_1542	transcriptional regulator	162	307	224	265	138	234
MSMEG_1543	CDS	MSMEG_1543	eptc-inducible aldehyde dehydrogenase	239	12433	9134	11952	5532	3724
MSMEG_1544	CDS	MSMEG_1544	PduO protein	17	813	593	708	378	320
MSMEG_1545	CDS	MSMEG_1545	conserved hypothetical protein	30	35	36	36	12	24
MSMEG_1546	CDS	MSMEG_1546	coenzyme B12-dependent glycerol dehydrogenase small subunit	49	1430	1134	1240	665	614
MSMEG_1547	CDS	MSMEG_1547	glycerol dehydratase large subunit	93	3724	2723	4064	1608	1372
MSMEG_1548	CDS	MSMEG_1548	propanediol utilization: dehydratase	41	2176	1374	2351	845	673
MSMEG_1549	CDS	MSMEG_1549		43	1223	709	886	386	441
MSMEG_1550	CDS	MSMEG_1550	PduH protein	9	57	52	39	28	25
MSMEG_1551	CDS	MSMEG_1551	hypothetical protein	0	0	0	0	0	0
MSMEG_1552	CDS	eat	ethanolamine permease	125	1360	627	1520	342	539
MSMEG_1553	CDS	eutB	ethanolamine ammonia-lyase	91	628	297	620	150	311
MSMEG_1554	CDS	eutC	ethanolamine ammonia-lyase	26	234	71	265	57	101
MSMEG_1555	CDS	MSMEG_1555	UNKNOWN	6	5	5	7	1	4
MSMEG_1556	CDS	rplM	ribosomal protein L13	11153	4278	2731	4125	1675	6458
MSMEG_1557	CDS	rpsI	ribosomal protein S9	4993	2021	1279	1725	826	3003
MSMEG_1558	CDS	MSMEG_1558	conserved hypothetical protein	3803	3912	5643	3417	3131	3284
MSMEG_1559	CDS	glmM	phosphoglucosamine mutase	1108	362	229	320	170	422
MSMEG_1560	CDS	MSMEG_1560	conserved hypothetical protein	150	30	22	22	16	34
MSMEG_1562	CDS	MSMEG_1562		91	11	12	12	5	19
MSMEG_1561	CDS	MSMEG_1561	LysR-family protein trancsriptional regulator	59	117	68	67	41	74
MSMEG_1563	CDS	MSMEG_1563	short-chain dehydrogenase/reductase SDR	13	150	137	107	70	87
MSMEG_1564	CDS	MSMEG_1564	lignostilbene-alpha	9	4	0	2	0	2
MSMEG_1565	CDS	MSMEG_1565	transcriptional regulator	141	315	176	246	100	202
MSMEG_1566	CDS	MSMEG_1566	oxidoreductase	300	36	20	27	11	29
MSMEG_1567	CDS	MSMEG_1567	conserved hypothetical protein	499	164	102	126	48	156
MSMEG_1568	CDS	glmS	glucosamine--fructose-6-phosphate aminotransferase	1856	725	491	596	298	729
MSMEG_1570	CDS	MSMEG_1570	carboxylesterase	326	156	122	157	58	110
MSMEG_1569	CDS	MSMEG_1569	hypothetical protein	1	1	0	0	0	0
MSMEG_1571	CDS	MSMEG_1571	integral membrane protein	8	4	1	1	3	0
MSMEG_1572	CDS	MSMEG_1572	transcriptional regulator	9	22	9	25	7	21
MSMEG_1573	CDS	MSMEG_1573	carbohydrate kinase family protein	237	312	227	224	134	293
MSMEG_1574	CDS	MSMEG_1574	glutamate decarboxylase	260	1725	757	1615	477	1111
MSMEG_1575	CDS	alr	alanine racemase	685	486	245	366	119	402
MSMEG_1576	CDS	MSMEG_1576	alpha/beta hydrolase fold	445	79	53	53	27	110
MSMEG_1577	CDS	MSMEG_1577	conserved hypothetical protein	288	134	70	102	32	133
MSMEG_1578	CDS	MSMEG_1578	peptidase M22	170	103	65	84	26	109
MSMEG_1579	CDS	rimI	ribosomal-protein-alanine acetyltransferase	240	102	53	77	33	122
MSMEG_1580	CDS	MSMEG_1580	O-sialoglycoprotein endopeptidase	217	176	79	140	48	158
MSMEG_1581	CDS	MSMEG_1581	conserved hypothetical protein	215	67	39	54	19	75
MSMEG_1582	CDS	groS	chaperonin GroS	7677	4318	2500	3853	1405	5187
MSMEG_1583	CDS	groL2	chaperonin GroL	2924	5430	2752	5140	1519	5505
MSMEG_1584	CDS	MSMEG_1584	hypothetical protein	12	7	2	11	1	10
MSMEG_1585	CDS	MSMEG_1585	cupin domain protein	17	24	11	18	5	9
MSMEG_1586	CDS	MSMEG_1586	beta-lactamase	5	22	3	7	5	6
MSMEG_1588	CDS	MSMEG_1588	conserved hypothetical protein	7	4	0	3	1	0
MSMEG_1587	CDS	MSMEG_1587	alpha/beta hydrolase fold	3	0	0	0	0	1
MSMEG_1589	CDS	MSMEG_1589	hypothetical protein	6	4	0	1	0	3
MSMEG_1590	CDS	MSMEG_1590	hypothetical protein	3	0	1	0	0	1
MSMEG_1591	CDS	MSMEG_1591	TnpC protein	20	19	10	12	2	13
MSMEG_1592	CDS	MSMEG_1592	hypothetical protein	115	207	114	177	77	162
MSMEG_1594	CDS	MSMEG_1594	enoyl-CoA hydratase	159	233	129	203	83	197
MSMEG_1593	CDS	MSMEG_1593	hypothetical protein	0	1	0	0	1	0
MSMEG_1595	CDS	MSMEG_1595	putative oxidoreductase	4	1	0	1	1	0
MSMEG_1596	CDS	MSMEG_1596	transcriptional regulator	74	14	11	12	11	12
MSMEG_1597	CDS	MSMEG_1597	Transcription factor WhiB	91	59	38	47	24	56
MSMEG_1598	CDS	MSMEG_1598	conserved hypothetical protein	85	13	11	14	7	40
MSMEG_1599	CDS	MSMEG_1599	RNA polymerase sigma-70 factor	1118	349	357	388	232	548
MSMEG_1600	CDS	MSMEG_1600	conserved hypothetical protein	779	492	425	518	232	582
MSMEG_1601	CDS	MSMEG_1601	conserved hypothetical protein	1915	2108	1381	2028	877	1608
MSMEG_1602	CDS	guaB	inosine-5'-monophosphate dehydrogenase	1843	1572	1271	1300	743	1438
MSMEG_1603	CDS	MSMEG_1603	IMP dehydrogenase family protein	1062	1041	654	817	414	861
MSMEG_1604	CDS	MSMEG_1604	FAD dependent oxidoreductase	647	570	472	591	299	383
MSMEG_1605	CDS	phoU	phosphate transport system regulatory protein PhoU	3429	2735	2758	2568	1610	2546
MSMEG_1606	CDS	MSMEG_1606	benzoylformate decarboxylase	251	49	36	35	26	40
MSMEG_1607	CDS	MSMEG_1607	putative tautomerase	30	13	10	6	6	17
MSMEG_1608	CDS	MSMEG_1608	glycosyl transferase	418	1094	1009	1011	637	821
MSMEG_1609	CDS	MSMEG_1609		232	431	380	377	238	372
MSMEG_1610	CDS	MSMEG_1610	glutamine-hydrolyzing GMP synthase	1030	622	461	469	299	755
MSMEG_1611	CDS	MSMEG_1611	transcriptional regulator	424	104	80	98	47	158
MSMEG_1612	CDS	MSMEG_1612	extracellular solute-binding protein	82	308	45	214	40	78
MSMEG_1613	CDS	MSMEG_1613	ABC polar amino acid transporter	38	217	23	153	29	45
MSMEG_1614	CDS	MSMEG_1614	glutamine transport ATP-binding protein GlnQ	30	277	45	202	46	60
MSMEG_1615	CDS	ggt	gamma-glutamyltranspeptidase	25	371	43	212	40	88
MSMEG_1616	CDS	MSMEG_1616		127	235	106	227	55	141
MSMEG_1617	CDS	MSMEG_1617	kumamolisin	417	658	332	676	171	417
MSMEG_1618	CDS	MSMEG_1618	hypothetical protein	2372	4717	2420	5037	1919	2861
MSMEG_1619	CDS	MSMEG_1619	hypothetical protein	4	0	0	0	0	2
MSMEG_1620	CDS	MSMEG_1620	conserved hypothetical protein	22	25	34	23	10	39
MSMEG_1622	CDS	MSMEG_1622	putative DNA repair polymerase	43	73	42	74	23	70
MSMEG_1621	CDS	MSMEG_1621	pyrimidine-specific ribonucleoside hydrolase RihA	197	101	60	97	48	84
MSMEG_1623	CDS	MSMEG_1623	short chain dehydrogenase	36	67	30	79	16	46
MSMEG_1624	CDS	MSMEG_1624	universal stress protein family protein	7	264	74	166	49	77
MSMEG_1625	CDS	MSMEG_1625	amino acid transporter	9	232	86	193	58	88
MSMEG_1626	CDS	MSMEG_1626	putative DNA-binding protein	28	99	44	104	27	55
MSMEG_1628	CDS	MSMEG_1628	oxidoreductase	2	20	17	25	11	14
MSMEG_1627	CDS	MSMEG_1627	hypothetical protein	61	186	55	61	17	89
MSMEG_1629	CDS	MSMEG_1629	hypothetical protein	381	1027	515	674	217	700
MSMEG_1630	CDS	MSMEG_1630	2,5-dichloro-2,5-cyclohexadiene-1,4-diol dehydrogenase	4	7	4	10	6	3
MSMEG_1631	CDS	MSMEG_1631	DNA-binding protein	48	56	46	44	19	51
MSMEG_1633	CDS	MSMEG_1633	DNA polymerase III	148	80	54	74	43	127
MSMEG_1632	CDS	MSMEG_1632	hypothetical protein	77	71	52	52	23	50
MSMEG_1634	CDS	MSMEG_1634	probable forkhead-associated protein	379	242	195	267	97	301
MSMEG_1635	CDS	MSMEG_1635	nitroreductase family protein	1561	3645	2551	2881	1589	2478
MSMEG_1636	CDS	MSMEG_1636	RNA methyltransferase	47	8	11	14	3	22
MSMEG_1637	CDS	MSMEG_1637	periplasmic sensor signal transduction histidine kinase	701	1826	967	1663	680	1228
MSMEG_1638	CDS	MSMEG_1638	Roadblock/LC7 domain protein	260	398	211	439	152	282
MSMEG_1639	CDS	MSMEG_1639	conserved hypothetical protein	950	519	314	480	204	516
MSMEG_1640	CDS	MSMEG_1640	ATP/GTP-binding protein	1356	869	525	743	306	803
MSMEG_1641	CDS	MSMEG_1641	conserved hypothetical protein	451	264	130	180	80	299
MSMEG_1642	CDS	MSMEG_1642	ABC transporter	2399	3361	1904	3326	1133	2299
MSMEG_1643	CDS	MSMEG_1643	hypothetical protein	372	150	116	117	55	212
MSMEG_1644	CDS	MSMEG_1644	hypothetical protein	51	32	20	30	19	35
MSMEG_1645	CDS	MSMEG_1645	NADH:flavin oxidoreductase/nadh oxidase	153	82	50	60	24	68
MSMEG_1647	CDS	MSMEG_1647	tetrahydrofolate dehydrogenase/cyclohydrolase FolD	679	496	335	399	182	459
MSMEG_1646	CDS	MSMEG_1646	ribosomal RNA adenine dimethylase family protein	39	16	5	10	5	5
MSMEG_1648	CDS	MSMEG_1648	putative transcriptional regulator	14	14	8	21	7	17
MSMEG_1649	CDS	MSMEG_1649	FAD dependent oxidoreductase	14	56	26	56	19	36
MSMEG_1650	CDS	MSMEG_1650	methyltransferase type 11	297	81	89	79	47	124
MSMEG_1651	CDS	metX	homoserine O-acetyltransferase	428	169	225	167	128	265
MSMEG_1652	CDS	MSMEG_1652	O-acetylhomoserine sulfhydrylase	532	297	345	317	219	372
MSMEG_1653	CDS	MSMEG_1653	hypothetical protein	979	196	331	111	166	244
MSMEG_1654	CDS	MSMEG_1654	isocitrate dehydrogenase	6863	6284	3727	5962	2268	4960
MSMEG_1655	CDS	MSMEG_1655	hydrolase	55	191	95	188	60	129
MSMEG_1656	CDS	xth	exodeoxyribonuclease III	323	247	150	233	93	317
MSMEG_1657	CDS	trpS	tryptophanyl-tRNA synthetase	1259	559	395	459	218	659
MSMEG_1658	CDS	MSMEG_1658	ribonuclease	1591	1757	1737	1465	1149	1518
MSMEG_1659	CDS	MSMEG_1659	multidrug resistance protein	213	84	45	57	35	94
MSMEG_1660	CDS	MSMEG_1660	oxidoreductase	337	137	224	76	105	190
MSMEG_1661	CDS	MSMEG_1661	D-alanyl-D-alanine carboxypeptidase	529	559	270	566	133	582
MSMEG_1662	CDS	MSMEG_1662	taurine-pyruvate aminotransferase	2158	514	228	436	132	237
MSMEG_1663	CDS	MSMEG_1663	transcriptional regulator	745	86	43	73	34	37
MSMEG_1664	CDS	MSMEG_1664	hypothetical protein	119	6	5	6	1	2
MSMEG_1665	CDS	MSMEG_1665	aldehyde dehydrogenase (NAD) family protein	770	421	181	359	131	227
MSMEG_1666	CDS	MSMEG_1666	RNA polymerase sigma-70 factor	573	242	167	192	83	184
MSMEG_1668	CDS	MSMEG_1668	pyridoxamine 5'-phosphate oxidase family protein	37	42	19	21	12	25
MSMEG_1667	CDS	MSMEG_1667		109	36	14	46	15	43
MSMEG_1669	CDS	sdhB	succinate dehydrogenase	1600	956	428	999	287	1138
MSMEG_1670	CDS	sdhA	succinate dehydrogenase	2532	1688	946	1723	560	1847
MSMEG_1671	CDS	MSMEG_1671	succinate dehydrogenase hydrophobic membrane anchor protein SdhD	781	426	251	374	123	506
MSMEG_1672	CDS	sdhC	succinate dehydrogenase	681	351	212	321	137	419
MSMEG_1673	CDS	cdd	cytidine deaminase	38	9	3	5	4	8
MSMEG_1674	CDS	MSMEG_1674	hypothetical protein	0	1	1	2	0	1
MSMEG_1675	CDS	MSMEG_1675	pyrimidine-nucleoside phosphorylase	263	170	94	107	42	132
MSMEG_1676	CDS	add	adenosine deaminase	204	720	550	775	390	417
MSMEG_1678	CDS	MSMEG_1678	transcriptional regulator	77	160	79	149	55	108
MSMEG_1677	CDS	aspA	aspartate ammonia-lyase	1015	15811	8413	14706	5814	11300
MSMEG_1679	CDS	MSMEG_1679	AmiB	1321	24000	12128	30535	8561	14297
MSMEG_1680	CDS	MSMEG_1680	conserved hypothetical protein	1463	29538	14924	34565	10380	16502
MSMEG_1681	CDS	MSMEG_1681	endoribonuclease L-PSP superfamily protein	1599	30093	16895	33137	12393	17686
MSMEG_1682	CDS	MSMEG_1682	flavin-containing monooxygenase FMO	2038	33421	20221	41250	13899	19827
MSMEG_1683	CDS	MSMEG_1683	cytosine/purine/uracil/thiamine/allantoin permease family protein	1413	20289	14295	22024	9600	12414
MSMEG_1684	CDS	MSMEG_1684	conserved hypothetical protein	427	111	67	78	33	105
MSMEG_1685	CDS	MSMEG_1685	hypothetical protein	6	2	5	4	1	0
MSMEG_1686	CDS	MSMEG_1686	NPL/P60-family protein secreted protein	12	13	12	15	11	13
MSMEG_1687	CDS	MSMEG_1687	hypothetical protein	5	4	4	3	3	8
MSMEG_1688	CDS	MSMEG_1688	cupin domain protein	0	3	4	2	3	4
MSMEG_1689	CDS	MSMEG_1689	3-oxoacyl-[acyl-carrier-protein] reductase	4	4	3	5	0	2
MSMEG_1690	CDS	MSMEG_1690	putative ECF sigma factor RpoE1	3	3	2	3	2	3
MSMEG_1691	CDS	MSMEG_1691	transcriptional regulatory protein	4	5	1	4	1	2
MSMEG_1692	CDS	MSMEG_1692	ECF-family protein RNA polymerase sigma factor	25	47	28	42	8	36
MSMEG_1693	CDS	MSMEG_1693	succinate dehydrogenase [ubiquinone] flavoprotein subunit	45	10	8	14	6	17
MSMEG_1694	CDS	upp	uracil phosphoribosyltransferase	136	116	68	106	47	86
MSMEG_1695	CDS	MSMEG_1695	phosphoglucomutase/phosphomannomutase	659	2204	2311	2112	1474	1456
MSMEG_1696	CDS	MSMEG_1696	regulatory protein	42	27	32	22	12	14
MSMEG_1698	CDS	MSMEG_1698	putative ammonia monooxygenase superfamily protein	116	79	84	43	43	39
MSMEG_1697	CDS	MSMEG_1697	hypothetical protein	6	14	14	23	4	6
MSMEG_1699	CDS	MSMEG_1699	pentachlorophenol 4-monooxygenase	4	25	10	34	7	14
MSMEG_1700	CDS	MSMEG_1700	TetR-family protein transcriptional regulator	17	9	11	4	3	10
MSMEG_1701	CDS	MSMEG_1701	purine nucleotide phosphorylase	114	42	27	25	11	73
MSMEG_1702	CDS	MSMEG_1702	amidohydrolase	538	126	106	99	62	193
MSMEG_1703	CDS	MSMEG_1703	amidohydrolase	472	165	109	116	72	203
MSMEG_1704	CDS	MSMEG_1704	ABC transporter	172	3457	1541	3289	765	1333
MSMEG_1705	CDS	MSMEG_1705	D-xylose transport ATP-binding protein XylG	176	2372	1120	2007	526	954
MSMEG_1706	CDS	MSMEG_1706	xylose transport system permease protein XylH	117	1465	616	1300	313	597
MSMEG_1707	CDS	MSMEG_1707	phosphatase YfbT	87	434	159	267	82	197
MSMEG_1708	CDS	MSMEG_1708	ribose operon repressor	96	294	107	195	60	193
MSMEG_1709	CDS	MSMEG_1709	inner membrane ABC transporter permease protein YjfF	4	483	133	351	86	199
MSMEG_1710	CDS	MSMEG_1710	ribose transport system permease protein RbsC	7	425	127	299	70	166
MSMEG_1711	CDS	MSMEG_1711	ATP binding protein of ABC transporter	18	1050	502	769	224	454
MSMEG_1712	CDS	MSMEG_1712	ABC transporter periplasmic-binding protein YtfQ	46	2865	1087	2414	572	1090
MSMEG_1713	CDS	araB	L-ribulokinase	31	1503	572	1061	269	565
MSMEG_1714	CDS	MSMEG_1714	L-ribulose-5-phosphate 4-epimerase UlaF	20	936	338	790	162	391
MSMEG_1715	CDS	araA	L-arabinose isomerase	50	2033	641	1770	355	756
MSMEG_1716	CDS	MSMEG_1716	IS3 family protein element	25	171	81	120	34	110
MSMEG_1718	CDS	MSMEG_1718		4	43	15	25	4	27
MSMEG_1717	CDS	MSMEG_1717	ISMsm8	81	121	90	101	44	60
MSMEG_1719	CDS	MSMEG_1719		13	6	5	6	2	4
MSMEG_1720	CDS	MSMEG_1720	IS1137	44	19	7	13	5	11
MSMEG_1721	CDS	MSMEG_1721	IS1137	217	24	27	35	17	41
MSMEG_1722	CDS	MSMEG_1722	hypothetical protein	64	110	46	76	30	47
MSMEG_1723	CDS	MSMEG_1723	hypothetical protein	29	15	8	8	2	9
MSMEG_1724	CDS	MSMEG_1724	conserved hypothetical protein	47	86	39	50	30	63
MSMEG_1725	CDS	MSMEG_1725	putative transposase	159	103	42	65	35	69
MSMEG_1726	CDS	MSMEG_1726	transposase	272	297	148	266	85	209
MSMEG_1727	CDS	MSMEG_1727		2	0	4	2	2	0
MSMEG_1728	CDS	MSMEG_1728	ISMsm1	261	165	107	119	67	145
MSMEG_1730	CDS	MSMEG_1730	ISMsm1	193	99	34	82	32	87
MSMEG_1729	CDS	MSMEG_1729		108	137	81	128	47	90
MSMEG_1732	CDS	MSMEG_1732	Transposase IS116/IS110/IS902 family protein	49	25	10	30	17	10
MSMEG_1731	CDS	MSMEG_1731	IS6120	104	33	25	21	6	23
MSMEG_1733	CDS	MSMEG_1733	conserved hypothetical protein	25	5	1	1	0	2
MSMEG_1734	CDS	MSMEG_1734	conserved hypothetical protein	556	213	114	163	61	175
MSMEG_1735	CDS	MSMEG_1735	dihydrolipoamide dehydrogenase	552	687	537	588	240	582
MSMEG_1736	CDS	MSMEG_1736	glycerol-3-phosphate dehydrogenase 2	3414	5331	5313	5466	3511	5254
MSMEG_1737	CDS	MSMEG_1737	RNA pseudouridine synthase family protein	603	381	390	231	264	555
MSMEG_1738	CDS	MSMEG_1738	probable conserved transmembrane protein	2518	1351	1231	953	752	1284
MSMEG_1740	CDS	MSMEG_1740	dehydrogenase/reductase SDR family protein member 4	71	167	130	109	59	181
MSMEG_1739	CDS	MSMEG_1739	enoyl-CoA hydratase/isomerase family protein	208	89	83	109	34	84
MSMEG_1741	CDS	MSMEG_1741	TetR-family protein transcriptional regulator	365	97	65	52	38	111
MSMEG_1742	CDS	MSMEG_1742	oxidoreductase	3062	2627	3877	2462	2722	2826
MSMEG_1743	CDS	MSMEG_1743	Fatty acid desaturase	5050	4171	8078	4220	5826	4147
MSMEG_1744	CDS	MSMEG_1744	hypothetical protein	77	16	15	13	10	18
MSMEG_1745	CDS	MSMEG_1745	transcriptional regulator	46	41	31	30	15	35
MSMEG_1746	CDS	MSMEG_1746	6-hydroxy-D-nicotine oxidase	50	16	13	16	4	6
MSMEG_1747	CDS	MSMEG_1747	RNA polymerase sigma-70 factor	19	9	7	10	2	9
MSMEG_1748	CDS	MSMEG_1748	conserved hypothetical protein	9	10	5	5	0	4
MSMEG_1750	CDS	MSMEG_1750	hypothetical protein	5	6	3	2	1	4
MSMEG_1749	CDS	MSMEG_1749	putative monooxygenase	18	26	34	25	16	29
MSMEG_1751	CDS	MSMEG_1751	norsolorinic acid reductase	128	47	58	18	28	53
MSMEG_1752	CDS	MSMEG_1752	hypothetical protein	0	0	1	0	0	0
MSMEG_1753	CDS	mtnN	MTA/SAH nucleosidase	115	89	52	73	31	87
MSMEG_1754	CDS	MSMEG_1754	conserved hypothetical protein	49	22	16	26	11	25
MSMEG_1755	CDS	MSMEG_1755	anti-sigm factor	66	14	33	16	14	20
MSMEG_1756	CDS	MSMEG_1756	endonuclease VIII and dna n-glycosylase with an ap lyase activity	101	62	92	27	60	57
MSMEG_1757	CDS	MSMEG_1757	DEAD/DEAH box helicase	2739	4057	3782	4036	2703	2819
MSMEG_1758	CDS	MSMEG_1758	hypothetical protein	1420	2864	2335	2804	1809	1860
MSMEG_1759	CDS	MSMEG_1759	hypothetical protein	89	89	102	62	72	54
MSMEG_1761	CDS	MSMEG_1761	integral membrane protein	133	173	197	150	156	131
MSMEG_1760	CDS	MSMEG_1760	short-chain dehydrogenase/reductase SDR	266	1985	1555	2127	914	1505
MSMEG_1762	CDS	MSMEG_1762	piperideine-6-carboxylic acid dehydrogenase	206	5275	3773	5281	2140	3496
MSMEG_1763	CDS	MSMEG_1763	leucine-responsive regulatory protein	135	132	93	126	64	116
MSMEG_1764	CDS	MSMEG_1764	L-lysine-epsilon aminotransferase	336	7548	4655	6650	2725	5279
MSMEG_1765	CDS	MSMEG_1765	restriction endonuclease family protein	19	27	13	20	7	30
MSMEG_1766	CDS	MSMEG_1766	conserved hypothetical protein	1708	3030	3179	2573	2119	2589
MSMEG_1767	CDS	MSMEG_1767	conserved hypothetical protein	2173	5098	5445	5228	3483	4169
MSMEG_1768	CDS	MSMEG_1768	conserved hypothetical protein	2544	6829	7148	8303	5219	5511
MSMEG_1769	CDS	MSMEG_1769	UsfY protein	4875	6846	7557	8357	5351	6535
MSMEG_1770	CDS	MSMEG_1770	conserved hypothetical protein	32240	14611	21678	7305	16282	13944
MSMEG_1771	CDS	MSMEG_1771	methylase	7758	22778	22217	21355	16260	15335
MSMEG_1772	CDS	MSMEG_1772	conserved hypothetical protein	2358	7322	6850	6533	4037	5044
MSMEG_1773	CDS	MSMEG_1773	conserved hypothetical protein	9072	11699	10690	10343	7282	8473
MSMEG_1774	CDS	MSMEG_1774	conserved hypothetical protein	11823	10850	13976	11476	10205	7522
MSMEG_1775	CDS	MSMEG_1775	cytochrome P450 monooxygenase	436	3239	3856	3422	2401	2627
MSMEG_1776	CDS	MSMEG_1776	ribonuclease Z	274	111	59	82	40	74
MSMEG_1777	CDS	MSMEG_1777	UsfY protein	2746	5489	4641	5125	3499	3403
MSMEG_1778	CDS	MSMEG_1778	conserved hypothetical protein	36	57	68	39	56	45
MSMEG_1779	CDS	MSMEG_1779	hypothetical protein	57	121	203	96	146	91
MSMEG_1780	CDS	MSMEG_1780	hypothetical protein	573	421	625	311	380	389
MSMEG_1781	CDS	MSMEG_1781	hypothetical protein	1318	1907	2328	1442	1432	1848
MSMEG_1782	CDS	MSMEG_1782	oxidoreductase	8060	18488	18519	18716	13409	14771
MSMEG_1783	CDS	MSMEG_1783	hypothetical protein	3439	4323	3998	3799	2842	4171
MSMEG_1785	CDS	MSMEG_1785	hypothetical protein	628	282	315	246	289	539
MSMEG_1784	CDS	MSMEG_1784	type I topoisomerase	321	435	344	337	254	308
MSMEG_1787	CDS	MSMEG_1787	RsbW protein	2662	1538	1710	1244	1111	2046
MSMEG_1786	CDS	MSMEG_1786	stas domain	365	2004	1121	1606	729	711
MSMEG_1788	CDS	MSMEG_1788	conserved hypothetical protein	11563	12630	13450	10012	10844	9455
MSMEG_1789	CDS	MSMEG_1789	conserved hypothetical protein	14756	14534	19349	11794	15362	11015
MSMEG_1790	CDS	MSMEG_1790	conserved hypothetical protein	17402	17929	25334	14014	19459	13224
MSMEG_1791	CDS	MSMEG_1791	UsfY protein	875	501	526	418	324	364
MSMEG_1792	CDS	MSMEG_1792	conserved hypothetical protein	394	1540	1542	1258	949	1275
MSMEG_1794	CDS	MSMEG_1794	dehydrogenase	4088	8805	9820	10175	6663	6358
MSMEG_1793	CDS	MSMEG_1793	membrane protein	79	246	208	203	133	140
MSMEG_1795	CDS	MSMEG_1795	2-deoxy-scyllo-inosamine dehydrogenase	39	76	45	64	38	35
MSMEG_1796	CDS	MSMEG_1796	membrane protein	60	93	64	87	40	67
MSMEG_1797	CDS	MSMEG_1797	salicylate esterase	22	50	38	55	19	30
MSMEG_1798	CDS	MSMEG_1798	major facilitator superfamily protein	50	75	33	55	14	27
MSMEG_1799	CDS	MSMEG_1799	transcriptional regulator	248	103	67	78	49	95
MSMEG_1800	CDS	MSMEG_1800	hypothetical protein	3	0	1	0	0	0
MSMEG_1801	CDS	MSMEG_1801	hypothetical protein	601	252	220	219	209	294
MSMEG_1802	CDS	MSMEG_1802	ChaB protein	10665	20724	30129	21569	25606	19540
MSMEG_1803	CDS	MSMEG_1803	RsbW protein	3942	8863	12406	7791	8348	7593
MSMEG_1804	CDS	MSMEG_1804	RNA polymerase sigma-F factor	3783	7202	9977	6169	5782	6261
MSMEG_1806	CDS	MSMEG_1806	conserved hypothetical protein	946	833	1450	576	721	907
MSMEG_1805	CDS	MSMEG_1805	conserved hypothetical protein	241	140	151	144	90	263
MSMEG_1807	CDS	MSMEG_1807	acetyl-/propionyl-coenzyme A carboxylase alpha chain	3696	3842	3887	3221	2251	4611
MSMEG_1808	CDS	MSMEG_1808	Fe-S metabolism associated SufE	650	813	537	661	303	648
MSMEG_1809	CDS	MSMEG_1809	putative thiosulfate sulfurtransferase	1894	2287	1462	2011	954	1694
MSMEG_1810	CDS	MSMEG_1810	hypothetical protein	82	291	107	250	61	103
MSMEG_1811	CDS	maf	septum formation protein Maf	974	353	127	256	78	626
MSMEG_1812	CDS	MSMEG_1812	conserved hypothetical protein	562	547	199	451	122	710
MSMEG_1813	CDS	MSMEG_1813	propionyl-CoA carboxylase beta chain	1750	2122	827	2171	523	2544
MSMEG_1814	CDS	MSMEG_1814	hypothetical protein	232	8	15	3	9	12
MSMEG_1815	CDS	MSMEG_1815	hypothetical protein	7	0	0	0	0	0
MSMEG_1816	CDS	MSMEG_1816		13	1	2	0	0	3
MSMEG_1818	CDS	MSMEG_1818	Bacterial membrane flanked domain protein	204	90	42	54	28	106
MSMEG_1817	CDS	MSMEG_1817	probable conserved transmembrane protein	4300	3197	2750	2469	1970	2841
MSMEG_1819	CDS	purK	phosphoribosylaminoimidazole carboxylase	591	375	208	355	152	330
MSMEG_1820	CDS	purE	phosphoribosylaminoimidazole carboxylase	270	148	71	88	35	132
MSMEG_1821	CDS	MSMEG_1821	acyl-CoA dehydrogenase	1960	690	702	504	418	530
MSMEG_1822	CDS	MSMEG_1822	biotin-[acetyl-CoA-carboxylase] ligase	844	236	212	184	103	234
MSMEG_1823	CDS	MSMEG_1823	conserved hypothetical protein	286	225	109	200	66	234
MSMEG_1824	CDS	MSMEG_1824	transcriptional regulator	1587	1079	588	715	383	962
MSMEG_1825	CDS	rfbD	dTDP-4-dehydrorhamnose reductase	441	197	144	149	91	203
MSMEG_1826	CDS	MSMEG_1826	dTDP-RhA:a-D-GlcNAc-diphosphoryl polyprenol	919	189	110	161	81	225
MSMEG_1828	CDS	MSMEG_1828		1282	299	212	252	118	408
MSMEG_1827	CDS	MSMEG_1827	hydrolase	63	115	58	128	47	113
MSMEG_1829	CDS	MSMEG_1829	F420-0:gamma-glutamyl ligase	109	295	167	317	108	241
MSMEG_1830	CDS	cofD	lppg:fo 2-phospho-l-lactate transferase	236	264	160	296	118	255
MSMEG_1831	CDS	MSMEG_1831	Transcription factor WhiB	3507	2772	1765	1903	1238	2257
MSMEG_1832	CDS	MSMEG_1832	conserved hypothetical protein	329	66	43	55	33	110
MSMEG_1833	CDS	MSMEG_1833	conserved hypothetical protein	491	405	245	292	102	410
MSMEG_1834	CDS	MSMEG_1834	phosphomannomutase/phosphoglucomutase	1209	1035	664	923	411	915
MSMEG_1835	CDS	MSMEG_1835	TobH protein	382	346	191	289	135	340
MSMEG_1836	CDS	manA	mannose-6-phosphate isomerase	719	473	254	387	164	436
MSMEG_1837	CDS	MSMEG_1837	secreted protein	229	1536	620	1326	377	645
MSMEG_1838	CDS	MSMEG_1838	cationic amino acid transporter	181	838	501	815	293	426
MSMEG_1839	CDS	MSMEG_1839	alkane 1-monooxygenase	35	309	152	417	85	181
MSMEG_1840	CDS	MSMEG_1840	rubredoxin	3	46	22	56	14	22
MSMEG_1841	CDS	MSMEG_1841	rubredoxin	6	39	14	37	11	24
MSMEG_1842	CDS	MSMEG_1842	transcriptional regulator	313	329	246	200	187	224
MSMEG_1843	CDS	ahcY		4375	5291	4821	4948	2932	4182
MSMEG_1844	CDS	MSMEG_1844	conserved hypothetical protein	53	115	130	121	84	103
MSMEG_1845	CDS	MSMEG_1845	YghA protein	44	25	36	22	22	32
MSMEG_1846	CDS	MSMEG_1846	polysulphide reductase	45	155	266	117	177	97
MSMEG_1847	CDS	MSMEG_1847	4Fe-4S ferredoxin	101	256	424	248	322	207
MSMEG_1848	CDS	MSMEG_1848		1870	3961	3746	3773	2853	3112
MSMEG_1849	CDS	selB	selenocysteine-specific translation elongation factor	206	233	146	149	78	188
MSMEG_1850	CDS	selA	L-seryl-tRNA selenium transferase	150	158	81	93	55	127
MSMEG_1851	tRNA	MSMEG_1851	tRNA-Sec	71	17	7	19	7	16
MSMEG_1852	CDS	selD	selenide	104	298	242	283	140	208
MSMEG_1853	CDS	MSMEG_1853		702	450	543	398	382	484
MSMEG_1854	CDS	MSMEG_1854	valosin containing protein-1	261	184	145	129	101	168
MSMEG_1855	CDS	MSMEG_1855	tetratricopeptide repeat protein	208	175	131	152	102	160
MSMEG_1856	CDS	MSMEG_1856	hypothetical protein	37	18	15	13	8	24
MSMEG_1857	CDS	MSMEG_1857	transposase IstA protein	18	18	12	17	4	11
MSMEG_1858	CDS	MSMEG_1858	putative transposition helper protein	4	13	5	14	7	6
MSMEG_1859	CDS	MSMEG_1859	hypothetical protein	51	7	1	1	1	2
MSMEG_1860	CDS	MSMEG_1860	hypothetical protein	57	7	2	2	0	2
MSMEG_1861	CDS	MSMEG_1861	hypothetical protein	277	62	36	43	16	56
MSMEG_1862	CDS	MSMEG_1862	transposase	359	266	119	249	105	210
MSMEG_1863	CDS	MSMEG_1863	putative transposase	173	74	40	55	30	72
MSMEG_1864	CDS	MSMEG_1864	transposase	66	12	9	5	2	13
MSMEG_1865	CDS	MSMEG_1865	IS1549	102	39	37	28	11	37
MSMEG_1866	CDS	MSMEG_1866	transposase B	144	46	27	31	12	41
MSMEG_1867	CDS	MSMEG_1867	transposase	48	43	22	22	6	48
MSMEG_1868	CDS	MSMEG_1868	hypothetical protein	69	132	67	95	36	85
MSMEG_1869	CDS	MSMEG_1869	hypothetical protein	145	242	131	212	76	164
MSMEG_1870	CDS	MSMEG_1870	conserved hypothetical protein	483	218	97	233	72	235
MSMEG_1871	CDS	MSMEG_1871	conserved hypothetical protein	63	47	23	29	15	43
MSMEG_1872	CDS	MSMEG_1872	conserved hypothetical protein	303	95	64	87	30	96
MSMEG_1873	CDS	MSMEG_1873	thymidylate kinase	99	56	30	46	14	68
MSMEG_1874	CDS	mtrA	DNA-binding response regulator MtrA	2140	4047	2083	3412	1400	2825
MSMEG_1875	CDS	MSMEG_1875	sensor histidine kinase MtrB	1013	1036	493	797	259	813
MSMEG_1876	CDS	MSMEG_1876	LpqB protein	312	307	151	239	96	278
MSMEG_1877	CDS	MSMEG_1877	conserved hypothetical protein	15	27	8	13	7	18
MSMEG_1878	CDS	MSMEG_1878	S30AE family protein	149	2399	1512	2441	955	1018
MSMEG_1879	CDS	MSMEG_1879	hypothetical protein	4	0	0	1	1	0
MSMEG_1881	CDS	secA	preprotein translocase	3831	3906	2623	3308	1750	3495
MSMEG_1880	CDS	MSMEG_1880	hypothetical alanine arginine proline rich protein	10	12	6	10	4	13
MSMEG_1882	CDS	MSMEG_1882	acyltransferase	268	127	88	101	46	129
MSMEG_1883	CDS	MSMEG_1883	glycine betaine transporter OpuD	923	1955	1499	1559	903	1238
MSMEG_1884	CDS	MSMEG_1884	conserved hypothetical protein	255	500	336	506	241	405
MSMEG_1885	CDS	MSMEG_1885	2Fe-2S iron-sulfur cluster binding domain protein	1624	1005	760	829	549	1127
MSMEG_1886	CDS	MSMEG_1886	Fatty acid desaturase	5149	10077	13544	8438	8396	9360
MSMEG_1887	CDS	MSMEG_1887	hypothetical protein	169	87	154	66	84	111
MSMEG_1888	CDS	MSMEG_1888	methyltransferase	55	14	12	14	1	18
MSMEG_1889	CDS	MSMEG_1889	putative ribosome small subunit-dependent GTPase RsgA	228	115	81	124	46	107
MSMEG_1890	CDS	aroA	3-phosphoshikimate 1-carboxyvinyltransferase	400	277	171	217	137	247
MSMEG_1891	CDS	MSMEG_1891	conserved hypothetical protein	206	264	165	205	96	169
MSMEG_1892	CDS	MSMEG_1892	transferase	240	217	126	162	70	180
MSMEG_1893	CDS	MSMEG_1893	UbiE/COQ5 methyltransferase	81	328	160	294	85	209
MSMEG_1894	CDS	MSMEG_1894	short chain dehydrogenase	104	439	231	419	152	250
MSMEG_1895	CDS	MSMEG_1895	HTH-type transcriptional regulator AlsR	24	8	11	6	2	11
MSMEG_1896	CDS	MSMEG_1896	beta-ketothiolase	9	55	23	42	15	99
MSMEG_1897	CDS	pcaD	3-oxoadipate enol-lactonase	1	66	24	43	11	105
MSMEG_1898	CDS	MSMEG_1898	succinyl-CoA:3-ketoacid-coenzyme A transferase 1	7	110	34	86	22	185
MSMEG_1899	CDS	MSMEG_1899	succinyl-CoA:3-ketoacid-coenzyme A transferase subunit B	6	79	33	54	19	140
MSMEG_1900	CDS	MSMEG_1900	D-alanyl-D-alanine carboxypeptidase family protein	223	82	54	68	36	67
MSMEG_1901	CDS	MSMEG_1901	DNA-binding HTH domain containing protein	73	73	37	45	31	51
MSMEG_1902	CDS	MSMEG_1902	transcriptional regulator	127	53	28	45	17	49
MSMEG_1903	CDS	MSMEG_1903	caib/baif family protein	23	110	52	103	26	72
MSMEG_1904	CDS	MSMEG_1904	acyl-CoA dehydrogenase	24	80	43	79	27	58
MSMEG_1905	CDS	MSMEG_1905	acyl-CoA dehydrogenase protein	5	94	29	93	30	103
MSMEG_1906	CDS	MSMEG_1906	toluate 1	29	901	135	928	164	1017
MSMEG_1907	CDS	MSMEG_1907	toluate 1	8	295	62	335	63	336
MSMEG_1908	CDS	MSMEG_1908	benzoate 1	14	494	95	432	78	492
MSMEG_1909	CDS	MSMEG_1909	putative HTH-type transcriptional regulator YnfL	123	75	17	48	12	98
MSMEG_1910	CDS	MSMEG_1910	muconate cycloisomerase	239	467	134	406	115	676
MSMEG_1911	CDS	catA	catechol 1	280	1260	292	1131	297	1388
MSMEG_1912	CDS	MSMEG_1912	muconolactone delta-isomerase 1	93	390	96	316	80	399
MSMEG_1913	CDS	ybaK	YbaK/ebsC protein	51	6	4	5	6	13
MSMEG_1914	CDS	MSMEG_1914	RNA polymerase sigma-70 factor	922	1450	1021	1306	679	1235
MSMEG_1915	CDS	MSMEG_1915	anti-sigma factor	331	799	584	776	378	662
MSMEG_1916	CDS	MSMEG_1916	hypothetical protein	709	127	47	57	50	148
MSMEG_1917	CDS	MSMEG_1917	conserved domain protein	670	435	266	310	171	441
MSMEG_1918	CDS	MSMEG_1918	sensor histidine kinase	657	263	158	219	88	317
MSMEG_1919	CDS	MSMEG_1919	Transcription factor WhiB	8358	1611	1589	1008	1175	2121
MSMEG_1920	CDS	MSMEG_1920	diacylglycerol kinase	840	157	142	121	49	184
MSMEG_1921	CDS	MSMEG_1921	SEC-C motif domain protein	86	16	6	9	5	21
MSMEG_1922	CDS	aroQ	3-dehydroquinate dehydratase	289	126	103	132	48	158
MSMEG_1923	CDS	MSMEG_1923	membrane protein	195	100	82	97	32	120
MSMEG_1924	CDS	MSMEG_1924	N-acetyltransferase Ats1	195	137	85	122	45	138
MSMEG_1925	CDS	MSMEG_1925	isochorismate synthase DhbC	245	170	94	153	55	172
MSMEG_1926	CDS	MSMEG_1926	phosphoglycerate mutase family protein	188	172	95	114	64	174
MSMEG_1927	CDS	MSMEG_1927	cobyrinic Acid a	490	474	230	426	167	372
MSMEG_1928	CDS	MSMEG_1928	regulatory protein	171	202	93	154	63	149
MSMEG_1929	CDS	MSMEG_1929	conserved hypothetical protein	307	449	539	412	326	383
MSMEG_1930	CDS	MSMEG_1930	DEAD/DEAH box helicase	1056	2124	2514	2376	1686	1499
MSMEG_1931	CDS	MSMEG_1931	conserved hypothetical protein	327	451	362	332	199	382
MSMEG_1933	CDS	MSMEG_1933	hypothetical protein	173	207	165	145	84	170
MSMEG_1932	CDS	MSMEG_1932	MmpS3 protein	409	1690	911	1640	573	1266
MSMEG_1934	CDS	MSMEG_1934	ATP-binding protein	1067	756	377	527	248	717
MSMEG_1935	CDS	MSMEG_1935	TetR-family protein transcriptional regulator	1057	311	175	228	109	360
MSMEG_1936	CDS	MSMEG_1936	conserved hypothetical protein	930	908	530	735	314	775
MSMEG_1937	CDS	MSMEG_1937	molybdopterin biosynthesis protein MoeB	723	702	507	569	302	582
MSMEG_1938	CDS	MSMEG_1938	conserved hypothetical protein	387	272	138	190	79	258
MSMEG_1939	CDS	MSMEG_1939	6-O-methylguanine DNA methyltransferase	27	56	40	54	22	50
MSMEG_1940	CDS	MSMEG_1940	hydrolase	72	123	86	118	60	86
MSMEG_1941	CDS	MSMEG_1941	helicase	141	362	229	302	108	411
MSMEG_1943	CDS	MSMEG_1943	ATP-dependent DNA helicase	474	464	260	408	128	544
MSMEG_1942	CDS	MSMEG_1942	integral membrane protein	138	174	135	168	86	131
MSMEG_1944	CDS	MSMEG_1944	membrane protein	39	236	171	216	125	104
MSMEG_1945	CDS	MSMEG_1945	ion channel membrane protein	612	425	257	338	149	454
MSMEG_1946	CDS	MSMEG_1946	NADH pyrophosphatase	482	485	277	356	154	477
MSMEG_1947	CDS	MSMEG_1947	conserved hypothetical protein	1116	404	331	314	211	500
MSMEG_1948	CDS	MSMEG_1948	hypothetical protein	2	0	0	1	0	2
MSMEG_1949	CDS	MSMEG_1949	hypothetical protein	16	0	4	1	0	4
MSMEG_1950	CDS	MSMEG_1950	conserved hypothetical protein	10813	13497	24518	15965	20624	14576
MSMEG_1951	CDS	MSMEG_1951	conserved domain protein	9774	13630	22965	13627	16539	12884
MSMEG_1952	CDS	MSMEG_1952	ATP-dependent DNA helicase	1726	469	684	443	371	686
MSMEG_1953	CDS	MSMEG_1953	transcription factor WhiB	505	17	15	15	4	26
MSMEG_1954	CDS	MSMEG_1954	ABC1 family protein	478	640	445	540	299	478
MSMEG_1956	CDS	MSMEG_1956	hypothetical protein	31	0	1	1	2	7
MSMEG_1955	CDS	MSMEG_1955	conserved hypothetical protein	170	86	50	58	35	78
MSMEG_1957	CDS	MSMEG_1957	conserved hypothetical protein	1004	1019	654	778	422	882
MSMEG_1958	CDS	MSMEG_1958	PDZ domain family protein	403	348	193	316	128	297
MSMEG_1959	CDS	MSMEG_1959	putative membrane protein	2756	4230	2343	4243	1576	3211
MSMEG_1960	CDS	MSMEG_1960	hypothetical protein	78	28	23	16	12	27
MSMEG_1961	CDS	MSMEG_1961	conserved hypothetical protein	200	146	71	104	54	118
MSMEG_1962	CDS	MSMEG_1962	hypothetical protein	96	111	57	92	50	100
MSMEG_1963	CDS	MSMEG_1963	putative transcriptional regulatory protein	158	180	77	157	49	179
MSMEG_1964	CDS	MSMEG_1964	mitomycin radical oxidase	20	54	12	47	8	31
MSMEG_1965	tRNA	MSMEG_1965	tRNA-Met	5	2	1	1	0	2
MSMEG_1966	CDS	MSMEG_1966	hypothetical protein	14	20	14	22	8	13
MSMEG_1967	CDS	MSMEG_1967	TetR-family protein transcriptional regulator	71	26	33	36	7	29
MSMEG_1968	CDS	MSMEG_1968	putative oxidoreductase	10	18	9	9	0	11
MSMEG_1969	CDS	MSMEG_1969	MerR-family protein transcriptional regulator	19	8	9	7	2	10
MSMEG_1970	CDS	MSMEG_1970	sigma factor	93	1793	1173	1139	687	351
MSMEG_1971	CDS	MSMEG_1971	propane monooxygenase hydroxylase large subunit	53	2977	3792	996	859	72
MSMEG_1972	CDS	MSMEG_1972	methane monooxygenase component C	11	297	316	113	73	8
MSMEG_1973	CDS	MSMEG_1973		24	900	878	274	224	38
MSMEG_1974	CDS	MSMEG_1974	propane monooxygenase coupling protein	11	421	492	172	123	26
MSMEG_1975	CDS	MSMEG_1975	amidohydrolase 2	33	1011	1089	381	259	60
MSMEG_1976	CDS	MSMEG_1976	conserved hypothetical protein	41	610	655	194	160	43
MSMEG_1977	CDS	MSMEG_1977	alcohol dehydrogenase	47	1055	1272	424	321	121
MSMEG_1978	CDS	groL	chaperonin GroL	79	1365	1744	576	451	183
MSMEG_1979	CDS	MSMEG_1979	antibiotic biosynthesis monooxygenase	19	375	455	142	140	59
MSMEG_1980	CDS	MSMEG_1980	monooxygenase	280	800	407	766	261	397
MSMEG_1981	CDS	MSMEG_1981	conserved hypothetical protein	245	750	428	707	257	391
MSMEG_1982	CDS	MSMEG_1982	acyl-CoA synthase	116	325	166	246	113	198
MSMEG_1983	CDS	MSMEG_1983	major facilitator family protein transporter	6	6	5	7	2	10
MSMEG_1984	CDS	MSMEG_1984	haloacetate dehalogenase H-1	5	14	17	22	7	11
MSMEG_1985	CDS	MSMEG_1985	transcriptional regulator	57	44	36	37	21	44
MSMEG_1986	CDS	MSMEG_1986	tartrate dehydrogenase	16	110	54	126	37	58
MSMEG_1987	CDS	MSMEG_1987	conserved hypothetical protein	8	23	8	22	6	17
MSMEG_1988	CDS	MSMEG_1988	conserved hypothetical protein	9	7	3	6	2	8
MSMEG_1989	CDS	MSMEG_1989	phenoxybenzoate dioxygenase beta subunit	4	3	1	4	1	8
MSMEG_1990	CDS	MSMEG_1990	conserved hypothetical protein	9	16	5	11	1	8
MSMEG_1991	CDS	MSMEG_1991	isovaleryl-CoA dehydrogenase	66	56	39	37	20	46
MSMEG_1992	CDS	MSMEG_1992	L-carnitine dehydratase/bile acid-inducible protein F	45	69	32	46	23	36
MSMEG_1993	CDS	MSMEG_1993	MaoC like domain protein	27	44	16	33	8	28
MSMEG_1994	CDS	MSMEG_1994	HpcH/HpaI aldolase	12	8	2	3	0	7
MSMEG_1995	CDS	MSMEG_1995	transcriptional regulator MdcY family protein	308	127	83	107	46	119
MSMEG_1996	CDS	MSMEG_1996	N5	244	488	362	441	245	322
MSMEG_1997	CDS	MSMEG_1997	N-acyl-D-glutamate amidohydrolase	106	294	172	326	86	211
MSMEG_1998	CDS	MSMEG_1998	hydrolase	45	153	67	156	48	93
MSMEG_1999	CDS	MSMEG_1999	hypothetical protein	3191	122	141	98	82	265
[truncated: 4,939 more rows]

## Sheet: statistics
	WT rep1	WT rep2	WT rep3	ΔF6 rep1	ΔF6 rep2	ΔF6 rep3
Read pairs, millions	4.75926	5.55147	5.19458	4.94839	5.73375	4.77071
Read pairs mapped 1 time, millions	3.96095	4.79759	4.09686	4.35635	2.7338	4.07766
% aligned 1 time	83.2262	86.4202	78.8678	88.0358	47.6791	85.4728
Fragments mapped to CDS , millions	3.76036	4.629	3.87632	4.34293	2.58583	3.98639
